# Supplementary material for: Bis[μ-N-(pyridin-2-ylmeth­yl)pyridin-2-amine-κ2 N:N′]disilver(I) bis(trifluoro­methane­sulfonate)
Source: Acta Crystallogr Sect E Struct Rep Online. 2011 Nov 16;67(Pt 12):m1769–70. doi: 10.1107/S1600536811047908 (PMC3238672; doi:10.1107/S1600536811047908)
Supplement: Supplementary file 1 [file e-67-m1769-sup1.cif]

##############################################################################
#                                                                            #
# This CIF contains the data in a paper accepted for publication in          #
# Acta Crystallographica Section E. It conforms to the requirements of       #
# Notes for Authors for Acta Crystallographica Section E, and has been       #
# peer reviewed under the auspices of the IUCr Commission on Journals.       #
#                                                                            #
# Full details of the Crystallographic Information File format               #
# are given in the paper "The Crystallographic Information File (CIF):       #
# a New Standard Archive File for Crystallography" by S. R. Hall, F. H.      #
# Allen and I. D. Brown [Acta Cryst. (1991), A47, 655-685].                  #
#                                                                            #
# The current version of the core CIF dictionary is obtainable from          #
# ftp://ftp.iucr.org/pub/cif_core.dic.                                       #
#                                                                            #
# Software is freely available for graphical display of the structure(s)     #
# in this CIF. For information consult the CIF software page                 #
# http://www.iucr.org/resources/cif/software.                                #
#                                                                            #
# This file may be used for bona fide research purposes within the           #
# scientific community so long as proper attribution is given to the journal # 
# article from which it was obtained.                                        #
#                                                                            #
##############################################################################
data_I
_audit_creation_method     SHELXL-97
_chemical_name_systematic
;
Bis[\m-<i>N</i>-(pyridin-2-ylmethyl)pyridin-2-amine-
\k^2^<i>N</i>:<i>N</i>']disilver(I) bis(trifluoromethanesulfonate)
;
_chemical_name_common     ?
_chemical_formula_moiety     'C22 H22 Ag2 N6, 2(C F3 O3 S)'
_chemical_formula_sum     'C24 H22 Ag2 F6 N6 O6 S2'
_chemical_formula_iupac     '[Ag2 (C11 H11 N3)2] (C F3 O3 S)2'
_chemical_formula_weight     884.34
_chemical_melting_point     ?
_symmetry_cell_setting     triclinic
_symmetry_space_group_name_H-M     'P -1'
_symmetry_space_group_name_Hall     '-P 1'
loop_
    _symmetry_equiv_pos_as_xyz
    'x, y, z'
    '-x, -y, -z'
_cell_length_a     8.4105(5)
_cell_length_b     9.3500(6)
_cell_length_c     11.1693(7)
_cell_angle_alpha     108.4890(10)
_cell_angle_beta     92.8260(10)
_cell_angle_gamma     116.6060(10)
_cell_volume     725.58(8)
_cell_formula_units_Z     1
_cell_measurement_reflns_used     3938
_cell_measurement_theta_min     2.74
_cell_measurement_theta_max     28.26
_cell_measurement_temperature     173(2)
_exptl_crystal_description     block
_exptl_crystal_colour     colorless
_exptl_crystal_size_max     0.35
_exptl_crystal_size_mid     0.35
_exptl_crystal_size_min     0.25
_exptl_crystal_density_diffrn     2.024
_exptl_crystal_density_meas     ?
_exptl_crystal_density_method     'not measured'
_exptl_crystal_F_000     436
_exptl_absorpt_coefficient_mu     1.584
_exptl_absorpt_correction_type     multi-scan
_exptl_absorpt_process_details     '(SADABS; Sheldrick, 1996)'
_exptl_absorpt_correction_T_min     0.6070
_exptl_absorpt_correction_T_max     0.6928
_exptl_special_details     ?
_diffrn_ambient_temperature     173(2)
_diffrn_radiation_type     MoK\a
_diffrn_radiation_wavelength     0.71073
_diffrn_radiation_source     'fine-focus sealed tube'
_diffrn_radiation_monochromator     graphite
_diffrn_measurement_device_type     'Bruker APEXII CCD'
_diffrn_measurement_method     '\f and \w scans'
_diffrn_detector_area_resol_mean     ?
_diffrn_reflns_number     4132
_diffrn_reflns_av_R_equivalents     0.0120
_diffrn_reflns_av_sigmaI/netI     0.0202
_diffrn_reflns_theta_min     1.97
_diffrn_reflns_theta_max     26.00
_diffrn_reflns_theta_full     26.00
_diffrn_measured_fraction_theta_max     0.976
_diffrn_measured_fraction_theta_full     0.976
_diffrn_reflns_limit_h_min     -9
_diffrn_reflns_limit_h_max     10
_diffrn_reflns_limit_k_min     -11
_diffrn_reflns_limit_k_max     8
_diffrn_reflns_limit_l_min     -11
_diffrn_reflns_limit_l_max     13
_refine_special_details
;
Refinement of <i>F</i>^2^ against ALL reflections. The weighted <i>R</i>-factor
<i>wR</i> and goodness of fit <i>S</i> are based on <i>F</i>^2^, conventional
<i>R</i>-factors <i>R</i> are based on <i>F</i>, with <i>F</i> set to zero for
negative <i>F</i>^2^. The threshold expression of <i>F</i>^2^ >
\s(<i>F</i>^2^) is used only for calculating <i>R</i>-factors(gt) <i>etc</i>.
and is not relevant to the choice of reflections for refinement.
<i>R</i>-factors based on <i>F</i>^2^ are statistically about twice as large
as those based on <i>F</i>, and <i>R</i>- factors based on ALL data will be
even larger.
;
_reflns_number_total     2791
_reflns_number_gt     2665
_reflns_threshold_expression     >2\s(I)
_refine_ls_structure_factor_coef     Fsqd
_refine_ls_matrix_type     full
_refine_ls_R_factor_all     0.0232
_refine_ls_R_factor_gt     0.0220
_refine_ls_wR_factor_gt     0.0577
_refine_ls_wR_factor_ref     0.0584
_refine_ls_goodness_of_fit_ref     1.072
_refine_ls_restrained_S_all     1.072
_refine_ls_number_reflns     2791
_refine_ls_number_parameters     208
_refine_ls_number_restraints     0
_refine_ls_hydrogen_treatment     constr
_refine_ls_weighting_scheme     calc
_refine_ls_weighting_details
         'calc w=1/[\s^2^(Fo^2^)+(0.0304P)^2^+0.5885P] where P=(Fo^2^+2Fc^2^)/3'
_atom_sites_solution_hydrogens     geom
_atom_sites_solution_primary     direct
_atom_sites_solution_secondary     difmap
_refine_ls_shift/su_max     0.001
_refine_ls_shift/su_mean     0.000
_refine_diff_density_max     0.523
_refine_diff_density_min     -0.580
_refine_ls_extinction_method     none
_refine_ls_extinction_coef     ?
loop_
    _atom_type_symbol
    _atom_type_description
    _atom_type_scat_dispersion_real
    _atom_type_scat_dispersion_imag
    _atom_type_scat_source
    'C' 'C' 0.0033 0.0016
                         'International Tables Vol C Tables 4.2.6.8 and 6.1.1.4'
    'H' 'H' 0.0000 0.0000
                         'International Tables Vol C Tables 4.2.6.8 and 6.1.1.4'
    'N' 'N' 0.0061 0.0033
                         'International Tables Vol C Tables 4.2.6.8 and 6.1.1.4'
    'O' 'O' 0.0106 0.0060
                         'International Tables Vol C Tables 4.2.6.8 and 6.1.1.4'
    'F' 'F' 0.0171 0.0103
                         'International Tables Vol C Tables 4.2.6.8 and 6.1.1.4'
    'S' 'S' 0.1246 0.1234
                         'International Tables Vol C Tables 4.2.6.8 and 6.1.1.4'
    'Ag' 'Ag' -0.8971 1.1015
                         'International Tables Vol C Tables 4.2.6.8 and 6.1.1.4'
_computing_data_collection     'APEX2 (Bruker, 2006)'
_computing_cell_refinement     'SAINT (Bruker, 2006)'
_computing_data_reduction     'SAINT (Bruker, 2006)'
_computing_structure_solution     'SHELXTL (Sheldrick, 2008)'
_computing_structure_refinement     'SHELXTL (Sheldrick, 2008)'
_computing_molecular_graphics
                     'SHELXTL (Sheldrick, 2008) and DIAMOND (Brandenburg, 1998)'
_computing_publication_material     'SHELXTL (Sheldrick, 2008)'
loop_
    _atom_site_type_symbol
    _atom_site_label
    _atom_site_fract_x
    _atom_site_fract_y
    _atom_site_fract_z
    _atom_site_U_iso_or_equiv
    _atom_site_adp_type
    _atom_site_calc_flag
    _atom_site_refinement_flags
    _atom_site_occupancy
    _atom_site_symmetry_multiplicity
    _atom_site_disorder_assembly
    _atom_site_disorder_group
    Ag Ag1 0.73116(2) 0.42494(2) 0.529910(17) 0.02835(8) Uani d . 1 1 . .
    S S1 0.71713(7) 0.57867(7) 0.27669(5) 0.02346(13) Uani d . 1 1 . .
    F F1 0.7558(2) 0.4025(2) 0.05757(16) 0.0470(4) Uani d . 1 1 . .
    F F2 0.4881(2) 0.3730(2) 0.05173(16) 0.0458(4) Uani d . 1 1 . .
    F F3 0.5706(3) 0.2439(2) 0.14581(17) 0.0472(4) Uani d . 1 1 . .
    O O1 0.5669(3) 0.5441(3) 0.33935(19) 0.0453(5) Uani d . 1 1 . .
    O O2 0.8665(3) 0.5741(3) 0.34139(18) 0.0401(4) Uani d . 1 1 . .
    O O3 0.7701(3) 0.7179(2) 0.2327(2) 0.0432(5) Uani d . 1 1 . .
    N N1 0.5191(2) 0.1705(2) 0.40024(18) 0.0208(4) Uani d . 1 1 . .
    N N2 1.0963(2) 0.3571(2) 0.29514(18) 0.0214(4) Uani d . 1 1 . .
    N N3 0.8870(2) 0.2190(2) 0.40206(18) 0.0233(4) Uani d . 1 1 . .
    H H3N 0.9469 0.3125 0.4732 0.028 Uiso calc R 1 1 . .
    C C1 0.3513(3) 0.1454(3) 0.3606(2) 0.0246(5) Uani d . 1 1 . .
    H H1 0.3303 0.2413 0.3882 0.030 Uiso calc R 1 1 . .
    C C2 0.2088(3) -0.0146(3) 0.2816(2) 0.0276(5) Uani d . 1 1 . .
    H H2 0.0916 -0.0288 0.2561 0.033 Uiso calc R 1 1 . .
    C C3 0.2397(3) -0.1544(3) 0.2398(2) 0.0290(5) Uani d . 1 1 . .
    H H3 0.1438 -0.2661 0.1859 0.035 Uiso calc R 1 1 . .
    C C4 0.4122(3) -0.1284(3) 0.2781(2) 0.0256(5) Uani d . 1 1 . .
    H H4 0.4370 -0.2219 0.2494 0.031 Uiso calc R 1 1 . .
    C C5 0.5496(3) 0.0359(3) 0.3591(2) 0.0201(4) Uani d . 1 1 . .
    C C6 0.7364(3) 0.0649(3) 0.4082(2) 0.0230(4) Uani d . 1 1 . .
    H H6A 0.7481 0.0738 0.4992 0.028 Uiso calc R 1 1 . .
    H H6B 0.7467 -0.0372 0.3566 0.028 Uiso calc R 1 1 . .
    C C7 0.9368(3) 0.2208(3) 0.2875(2) 0.0195(4) Uani d . 1 1 . .
    C C8 0.8283(3) 0.0890(3) 0.1673(2) 0.0236(5) Uani d . 1 1 . .
    H H8 0.7182 -0.0083 0.1631 0.028 Uiso calc R 1 1 . .
    C C9 0.8834(3) 0.1027(3) 0.0562(2) 0.0264(5) Uani d . 1 1 . .
    H H9 0.8101 0.0155 -0.0257 0.032 Uiso calc R 1 1 . .
    C C10 1.0466(3) 0.2440(3) 0.0629(2) 0.0271(5) Uani d . 1 1 . .
    H H10 1.0864 0.2556 -0.0133 0.033 Uiso calc R 1 1 . .
    C C11 1.1477(3) 0.3658(3) 0.1834(2) 0.0259(5) Uani d . 1 1 . .
    H H11 1.2601 0.4618 0.1889 0.031 Uiso calc R 1 1 . .
    C C12 0.6282(3) 0.3897(3) 0.1256(2) 0.0265(5) Uani d . 1 1 . .
loop_
    _atom_site_aniso_label
    _atom_site_aniso_U_11
    _atom_site_aniso_U_22
    _atom_site_aniso_U_33
    _atom_site_aniso_U_12
    _atom_site_aniso_U_13
    _atom_site_aniso_U_23
    Ag1 0.02417(11) 0.01720(10) 0.02998(12) 0.00595(8) -0.00098(7) -0.00025(7)
    S1 0.0221(3) 0.0213(3) 0.0212(3) 0.0091(2) 0.0029(2) 0.0037(2)
    F1 0.0484(10) 0.0486(10) 0.0368(9) 0.0236(9) 0.0216(8) 0.0059(8)
    F2 0.0425(9) 0.0494(10) 0.0325(8) 0.0217(8) -0.0096(7) 0.0038(7)
    F3 0.0636(11) 0.0233(8) 0.0445(10) 0.0155(8) 0.0077(8) 0.0098(7)
    O1 0.0343(10) 0.0484(12) 0.0359(11) 0.0150(9) 0.0156(9) 0.0019(9)
    O2 0.0359(10) 0.0451(11) 0.0313(10) 0.0205(9) -0.0062(8) 0.0060(9)
    O3 0.0574(13) 0.0234(9) 0.0423(11) 0.0160(9) 0.0063(10) 0.0111(8)
    N1 0.0211(9) 0.0183(9) 0.0192(9) 0.0073(7) 0.0041(7) 0.0062(7)
    N2 0.0179(9) 0.0175(9) 0.0250(10) 0.0079(7) 0.0044(7) 0.0048(7)
    N3 0.0200(9) 0.0216(9) 0.0193(9) 0.0063(8) 0.0029(7) 0.0030(7)
    C1 0.0248(11) 0.0261(12) 0.0235(11) 0.0126(10) 0.0051(9) 0.0098(9)
    C2 0.0220(11) 0.0331(13) 0.0226(11) 0.0095(10) 0.0023(9) 0.0107(10)
    C3 0.0258(12) 0.0233(12) 0.0222(11) 0.0031(10) 0.0018(9) 0.0036(9)
    C4 0.0285(12) 0.0187(11) 0.0238(11) 0.0088(9) 0.0072(9) 0.0050(9)
    C5 0.0232(10) 0.0191(10) 0.0173(10) 0.0084(9) 0.0070(8) 0.0090(8)
    C6 0.0250(11) 0.0224(11) 0.0225(11) 0.0116(9) 0.0065(9) 0.0096(9)
    C7 0.0173(10) 0.0188(10) 0.0218(11) 0.0102(8) 0.0039(8) 0.0051(9)
    C8 0.0192(10) 0.0209(11) 0.0236(11) 0.0063(9) 0.0041(9) 0.0054(9)
    C9 0.0250(11) 0.0274(12) 0.0201(11) 0.0109(10) 0.0021(9) 0.0043(9)
    C10 0.0285(12) 0.0284(12) 0.0242(11) 0.0131(10) 0.0100(9) 0.0104(10)
    C11 0.0232(11) 0.0239(11) 0.0304(12) 0.0112(9) 0.0094(9) 0.0101(10)
    C12 0.0278(11) 0.0250(12) 0.0232(11) 0.0117(10) 0.0046(9) 0.0071(9)
_geom_special_details
;
All e.s.d.'s (except the e.s.d. in the dihedral angle between two l.s. planes)
are estimated using the full covariance matrix. The cell e.s.d.'s are taken
into account individually in the estimation of e.s.d.'s in distances, angles
and torsion angles; correlations between e.s.d.'s in cell parameters are only
used when they are defined by crystal symmetry. An approximate (isotropic)
treatment of cell e.s.d.'s is used for estimating e.s.d.'s involving l.s.
planes.
;
loop_
    _geom_bond_atom_site_label_1
    _geom_bond_atom_site_label_2
    _geom_bond_site_symmetry_2
    _geom_bond_distance
    _geom_bond_publ_flag
    Ag1 N2 2_766 2.1500(19) y
    Ag1 N1 . 2.1673(19) y
    Ag1 N3 . 2.8573(19) y
    Ag1 O2 . 2.890(2) y
    Ag1 C11 2_766 3.006(2) ?
    Ag1 O1 2_666 3.0402(18) y
    S1 O3 . 1.429(2) ?
    S1 O1 . 1.4337(19) ?
    S1 O2 . 1.4420(19) ?
    S1 C12 . 1.825(2) ?
    F1 C12 . 1.329(3) ?
    F2 C12 . 1.323(3) ?
    F3 C12 . 1.327(3) ?
    O1 Ag1 2_666 3.0402(18) ?
    N1 C5 . 1.340(3) ?
    N1 C1 . 1.348(3) ?
    N2 C7 . 1.349(3) ?
    N2 C11 . 1.355(3) ?
    N2 Ag1 2_766 2.1500(19) ?
    N3 C7 . 1.369(3) ?
    N3 C6 . 1.456(3) ?
    N3 H3N . 0.8800 ?
    C1 C2 . 1.381(3) ?
    C1 H1 . 0.9500 ?
    C2 C3 . 1.386(4) ?
    C2 H2 . 0.9500 ?
    C3 C4 . 1.380(3) ?
    C3 H3 . 0.9500 ?
    C4 C5 . 1.393(3) ?
    C4 H4 . 0.9500 ?
    C5 C6 . 1.511(3) ?
    C6 H6A . 0.9900 ?
    C6 H6B . 0.9900 ?
    C7 C8 . 1.406(3) ?
    C7 Ag1 2_766 3.131(2) ?
    C8 C9 . 1.369(3) ?
    C8 H8 . 0.9500 ?
    C9 C10 . 1.392(3) ?
    C9 H9 . 0.9500 ?
    C10 C11 . 1.371(3) ?
    C10 H10 . 0.9500 ?
    C11 Ag1 2_766 3.006(2) ?
    C11 H11 . 0.9500 ?
loop_
    _geom_angle_atom_site_label_1
    _geom_angle_atom_site_label_2
    _geom_angle_atom_site_label_3
    _geom_angle_site_symmetry_1
    _geom_angle_site_symmetry_3
    _geom_angle
    _geom_angle_publ_flag
    N2 Ag1 N1 2_766 . 161.02(7) ?
    N2 Ag1 N3 2_766 . 115.71(6) ?
    N1 Ag1 N3 . . 69.45(6) ?
    N2 Ag1 O2 2_766 . 99.53(6) ?
    N1 Ag1 O2 . . 99.40(6) ?
    N3 Ag1 O2 . . 79.27(6) ?
    N2 Ag1 O1 2_766 2_666 81.91(6) ?
    N1 Ag1 O1 . 2_666 86.40(6) ?
    N3 Ag1 O1 . 2_666 149.79(6) ?
    O2 Ag1 O1 . 2_666 123.91(6) ?
    C11 Ag1 O1 2_766 2_666 64.92(6) ?
    O3 S1 O1 . . 116.39(14) ?
    O3 S1 O2 . . 114.82(13) ?
    O1 S1 O2 . . 113.51(13) ?
    O3 S1 C12 . . 102.74(12) ?
    O1 S1 C12 . . 104.03(12) ?
    O2 S1 C12 . . 102.98(11) ?
    S1 O1 Ag1 . 2_666 162.63(14) ?
    S1 O2 Ag1 . . 106.35(10) ?
    C5 N1 C1 . . 118.76(19) ?
    C5 N1 Ag1 . . 121.61(15) ?
    C1 N1 Ag1 . . 119.63(15) ?
    C7 N2 C11 . . 118.19(19) ?
    C7 N2 Ag1 . 2_766 125.35(15) ?
    C11 N2 Ag1 . 2_766 116.27(15) ?
    C7 N3 C6 . . 121.04(18) ?
    C7 N3 H3N . . 119.5 ?
    C6 N3 H3N . . 119.5 ?
    N1 C1 C2 . . 122.4(2) ?
    C2 C1 Ag1 . . 160.26(18) ?
    N1 C1 H1 . . 118.8 ?
    C2 C1 H1 . . 118.8 ?
    Ag1 C1 H1 . . 80.9 ?
    C1 C2 C3 . . 118.9(2) ?
    C1 C2 H2 . . 120.5 ?
    C3 C2 H2 . . 120.5 ?
    C4 C3 C2 . . 118.8(2) ?
    C4 C3 H3 . . 120.6 ?
    C2 C3 H3 . . 120.6 ?
    C3 C4 C5 . . 119.5(2) ?
    C3 C4 H4 . . 120.3 ?
    C5 C4 H4 . . 120.3 ?
    N1 C5 C4 . . 121.6(2) ?
    N1 C5 C6 . . 118.06(19) ?
    C4 C5 C6 . . 120.3(2) ?
    C4 C5 Ag1 . . 158.27(17) ?
    C6 C5 Ag1 . . 81.36(12) ?
    N3 C6 C5 . . 114.20(18) ?
    N3 C6 Ag1 . . 62.26(11) ?
    C5 C6 Ag1 . . 71.08(12) ?
    N3 C6 H6A . . 108.7 ?
    C5 C6 H6A . . 108.7 ?
    Ag1 C6 H6A . . 83.1 ?
    N3 C6 H6B . . 108.7 ?
    C5 C6 H6B . . 108.7 ?
    Ag1 C6 H6B . . 168.3 ?
    H6A C6 H6B . . 107.6 ?
    N2 C7 N3 . . 116.50(19) ?
    N2 C7 C8 . . 121.1(2) ?
    N3 C7 C8 . . 122.42(19) ?
    N3 C7 Ag1 . 2_766 82.48(12) ?
    C8 C7 Ag1 . 2_766 155.01(15) ?
    C9 C8 C7 . . 119.2(2) ?
    C9 C8 H8 . . 120.4 ?
    C7 C8 H8 . . 120.4 ?
    C8 C9 C10 . . 120.2(2) ?
    C8 C9 H9 . . 119.9 ?
    C10 C9 H9 . . 119.9 ?
    C11 C10 C9 . . 117.6(2) ?
    C11 C10 H10 . . 121.2 ?
    C9 C10 H10 . . 121.2 ?
    N2 C11 C10 . . 123.7(2) ?
    C10 C11 Ag1 . 2_766 163.26(17) ?
    N2 C11 H11 . . 118.1 ?
    C10 C11 H11 . . 118.1 ?
    Ag1 C11 H11 2_766 . 78.4 ?
    F2 C12 F3 . . 106.8(2) ?
    F2 C12 F1 . . 107.4(2) ?
    F3 C12 F1 . . 107.8(2) ?
    F2 C12 S1 . . 111.64(17) ?
    F3 C12 S1 . . 112.18(17) ?
    F1 C12 S1 . . 110.72(17) ?
loop_
    _geom_torsion_atom_site_label_1
    _geom_torsion_atom_site_label_2
    _geom_torsion_atom_site_label_3
    _geom_torsion_atom_site_label_4
    _geom_torsion_site_symmetry_1
    _geom_torsion_site_symmetry_2
    _geom_torsion_site_symmetry_3
    _geom_torsion_site_symmetry_4
    _geom_torsion
    _geom_torsion_publ_flag
    N2 Ag1 N1 C5 2_766 . . . -89.5(3) ?
    N2 Ag1 N1 C1 2_766 . . . 89.7(3) ?
    C5 N1 C1 C2 . . . . 1.4(3) ?
    Ag1 N1 C1 C2 . . . . -177.83(17) ?
    N1 C1 C2 C3 . . . . -0.8(4) ?
    C1 C2 C3 C4 . . . . -0.5(4) ?
    C2 C3 C4 C5 . . . . 1.2(3) ?
    C1 N1 C5 C4 . . . . -0.6(3) ?
    Ag1 N1 C5 C4 . . . . 178.56(16) ?
    C1 N1 C5 C6 . . . . -177.88(19) ?
    Ag1 N1 C5 C6 . . . . 1.3(3) ?
    C3 C4 C5 N1 . . . . -0.6(3) ?
    C3 C4 C5 C6 . . . . 176.6(2) ?
    C7 N3 C6 C5 . . . . -77.7(3) ?
    N1 C5 C6 N3 . . . . -46.9(3) ?
    C4 C5 C6 N3 . . . . 135.8(2) ?
    C11 N2 C7 N3 . . . . -178.18(19) ?
    Ag1 N2 C7 N3 2_766 . . . -3.3(3) ?
    C11 N2 C7 C8 . . . . 1.4(3) ?
    Ag1 N2 C7 C8 2_766 . . . 176.29(16) ?
    C6 N3 C7 N2 . . . . -168.59(19) ?
    C6 N3 C7 C8 . . . . 11.8(3) ?
    N2 C7 C8 C9 . . . . -2.1(3) ?
    N3 C7 C8 C9 . . . . 177.5(2) ?
    C7 C8 C9 C10 . . . . 1.2(4) ?
    C8 C9 C10 C11 . . . . 0.3(4) ?
    C7 N2 C11 C10 . . . . 0.1(3) ?
    Ag1 N2 C11 C10 2_766 . . . -175.23(19) ?
    C9 C10 C11 N2 . . . . -0.9(4) ?
    O3 S1 C12 F2 . . . . -60.1(2) ?
    O1 S1 C12 F2 . . . . 61.6(2) ?
    O2 S1 C12 F2 . . . . -179.73(18) ?
    O3 S1 C12 F3 . . . . -179.98(18) ?
    O1 S1 C12 F3 . . . . -58.2(2) ?
    O2 S1 C12 F3 . . . . 60.4(2) ?
    O3 S1 C12 F1 . . . . 59.5(2) ?
    O1 S1 C12 F1 . . . . -178.74(19) ?
    O2 S1 C12 F1 . . . . -60.1(2) ?
loop_
    _geom_hbond_atom_site_label_D
    _geom_hbond_atom_site_label_H
    _geom_hbond_atom_site_label_A
    _geom_hbond_site_symmetry_A
    _geom_hbond_distance_DH
    _geom_hbond_distance_HA
    _geom_hbond_distance_DA
    _geom_hbond_angle_DHA
    _geom_hbond_publ_flag
    N3 H3N O2 2_766 0.88 2.16 2.925(3) 144.8 y
_iucr_refine_instructions_details
;
TITL 2N2AgOTs in P-1
CELL 0.71073   8.4105   9.3500  11.1693 108.489  92.826 116.606
ZERR    1.00   0.0005   0.0006   0.0007   0.001   0.001   0.001
LATT  1
SFAC C H N O F S AG
UNIT 24 22 6 6 6 2 2
TEMP -100
size 0.25 0.35 0.35
omit -4 52
L.S. 4
ACTA
EQIV $1 -x+2, -y+1, -z+1
EQIV $2 -1+x, -1+y, z
EQIV $3 x, -1+y, z
EQIV $4 1+x, y, z
EQIV $5 1-x, 1-y, 1-z
EQIV $6 1-x, 1-y, -z
MPLA 6 C1 C2 C3 C4 C5 N1
MPLA 6 C7_$1 C8_$1 C9_$1 C10_$1 C11_$1 N2_$1
HTAB N3 O2_$1
RTAB X..Y Ag1 O1
RTAB X..Y Ag1 O2
RTAB X..Y Ag1 O1_$5
RTAB X..Y F2 F2_$6
BOND $H
FREE Ag1 N3
CONN 4 2.0 Ag1
CONF
FMAP 2
PLAN 20
WGHT    0.030400    0.588500
FVAR       0.21893
AG1   7    0.731156    0.424939    0.529910    11.00000    0.02417    0.01720 =
         0.02998   -0.00025   -0.00098    0.00595
S1    6    0.717132    0.578667    0.276691    11.00000    0.02211    0.02134 =
         0.02115    0.00368    0.00292    0.00912
F1    5    0.755835    0.402466    0.057566    11.00000    0.04844    0.04855 =
         0.03680    0.00592    0.02158    0.02361
F2    5    0.488054    0.372981    0.051731    11.00000    0.04247    0.04942 =
         0.03249    0.00377   -0.00963    0.02174
F3    5    0.570640    0.243900    0.145809    11.00000    0.06365    0.02325 =
         0.04447    0.00980    0.00768    0.01552
O1    4    0.566914    0.544145    0.339350    11.00000    0.03433    0.04843 =
         0.03585    0.00186    0.01563    0.01502
O2    4    0.866462    0.574109    0.341392    11.00000    0.03591    0.04514 =
         0.03127    0.00595   -0.00621    0.02050
O3    4    0.770095    0.717929    0.232739    11.00000    0.05744    0.02338 =
         0.04233    0.01111    0.00634    0.01605
N1    3    0.519053    0.170540    0.400237    11.00000    0.02107    0.01830 =
         0.01916    0.00620    0.00412    0.00726
N2    3    1.096331    0.357123    0.295142    11.00000    0.01788    0.01749 =
         0.02495    0.00480    0.00435    0.00788
N3    3    0.886990    0.219033    0.402062    11.00000    0.02000    0.02160 =
         0.01935    0.00302    0.00291    0.00629
AFIX  43
H3N   2    0.946907    0.312522    0.473162    11.00000   -1.20000
AFIX   0
C1    1    0.351264    0.145398    0.360645    11.00000    0.02477    0.02606 =
         0.02348    0.00981    0.00514    0.01256
AFIX  43
H1    2    0.330276    0.241330    0.388174    11.00000   -1.20000
AFIX   0
C2    1    0.208811   -0.014646    0.281560    11.00000    0.02198    0.03315 =
         0.02262    0.01069    0.00235    0.00953
AFIX  43
H2    2    0.091558   -0.028768    0.256149    11.00000   -1.20000
AFIX   0
C3    1    0.239713   -0.154398    0.239849    11.00000    0.02583    0.02331 =
         0.02216    0.00357    0.00180    0.00307
AFIX  43
H3    2    0.143830   -0.266067    0.185888    11.00000   -1.20000
AFIX   0
C4    1    0.412195   -0.128399    0.278107    11.00000    0.02855    0.01866 =
         0.02382    0.00496    0.00716    0.00879
AFIX  43
H4    2    0.437040   -0.221856    0.249392    11.00000   -1.20000
AFIX   0
C5    1    0.549608    0.035887    0.359139    11.00000    0.02322    0.01914 =
         0.01733    0.00897    0.00700    0.00838
C6    1    0.736441    0.064911    0.408179    11.00000    0.02505    0.02245 =
         0.02247    0.00965    0.00646    0.01165
AFIX  23
H6A   2    0.748067    0.073781    0.499230    11.00000   -1.20000
H6B   2    0.746680   -0.037168    0.356589    11.00000   -1.20000
AFIX   0
C7    1    0.936754    0.220766    0.287481    11.00000    0.01732    0.01878 =
         0.02183    0.00512    0.00388    0.01016
C8    1    0.828329    0.089007    0.167258    11.00000    0.01921    0.02089 =
         0.02365    0.00542    0.00411    0.00630
AFIX  43
H8    2    0.718195   -0.008329    0.163133    11.00000   -1.20000
AFIX   0
C9    1    0.883434    0.102709    0.056172    11.00000    0.02495    0.02744 =
         0.02012    0.00427    0.00207    0.01087
AFIX  43
H9    2    0.810109    0.015530   -0.025712    11.00000   -1.20000
AFIX   0
C10   1    1.046567    0.244004    0.062905    11.00000    0.02851    0.02837 =
         0.02421    0.01044    0.00999    0.01305
AFIX  43
H10   2    1.086446    0.255640   -0.013275    11.00000   -1.20000
AFIX   0
C11   1    1.147656    0.365803    0.183433    11.00000    0.02318    0.02387 =
         0.03044    0.01006    0.00940    0.01124
AFIX  43
H11   2    1.260108    0.461764    0.188937    11.00000   -1.20000
AFIX   0
C12   1    0.628240    0.389739    0.125557    11.00000    0.02775    0.02500 =
         0.02321    0.00706    0.00460    0.01166
HKLF 4
END
;
data_New_Global_Publ_Block
_journal_date_recd_electronic     2011-11-04
_journal_date_accepted     2011-11-11
_journal_name_full     'Acta Crystallographica, Section E'
_journal_year     2011
_journal_volume     67
_journal_issue     12
_journal_page_first     m1769
_journal_page_last     m1770
_journal_paper_category     QM
_journal_coeditor_code     WM2556
_publ_contact_author_name     'Ki-Min Park'
_publ_contact_author_address
;
Department of Chemistry
Gyeongsang National University
Jinju 660-701
Republic of Korea
;
_publ_contact_author_email
;
thkim@gnu.ac.kr, kmpark@gnu.ac.kr
;
_publ_contact_author_fax     +82-55-753-7614
_publ_contact_author_phone     +82-55-772-1483
_publ_section_title
;\
Bis[\m-<i>N</i>-(pyridin-2-ylmethyl)pyridin-2-amine-\k^2^<i>N</i>:<i>N</i>']\
disilver(I) bis(trifluoromethanesulfonate)
;
loop_
    _publ_author_name
    _publ_author_footnote
    _publ_author_address
    'Moon, Suk-Hee' .
;
Department of Food & Nutrition, Kyungnam College of Information and Technology,
Busan 617-701, Republic of Korea
;
    'Kim, Tae Ho' .
;
Department of Chemistry and Research Institute of Natural Sciences, Gyeongsang
 National University,
 Jinju 660-701, Republic of Korea
;
    'Park, Ki-Min' .
;
Department of Chemistry and Research Institute of Natural Sciences, Gyeongsang
 National University,
 Jinju 660-701, Republic of Korea
;
_publ_section_synopsis     .
