# Supplementary material for: Bis[μ-N-(pyridin-2-ylmeth­yl)pyridin-2-amine-κ2 N:N′]disilver(I) bis(trifluoro­methane­sulfonate)
Source: Acta Crystallogr Sect E Struct Rep Online. 2011 Nov 16;67(Pt 12):m1769–70. doi: 10.1107/S1600536811047908 (PMC3238672; doi:10.1107/S1600536811047908)
Supplement: Supplementary file 2 [file e-67-m1769-Isup2.hkl]

# 
# h,k,l, Fc-squared, Fo-squared, sigma(Fo-squared) and status flag 
# 
data_I
_shelx_title ' 2N2AgOTs in P-1' 
_shelx_refln_list_code          4 
_shelx_F_calc_maximum      157.83 
_exptl_crystal_F_000       436.00 
_reflns_d_resolution_high  0.8108 
 
loop_ 
 _symmetry_equiv_pos_as_xyz 
 'x, y, z' 
 '-x, -y, -z' 
 
_cell_length_a     8.4105 
_cell_length_b     9.3500 
_cell_length_c    11.1693 
_cell_angle_alpha 108.489 
_cell_angle_beta   92.826 
_cell_angle_gamma 116.606 
 
_shelx_F_squared_multiplier     1.000 
 
loop_ 
 _refln_index_h 
 _refln_index_k 
 _refln_index_l 
 _refln_F_squared_calc 
 _refln_F_squared_meas 
 _refln_F_squared_sigma 
 _refln_observed_status 
   1   0   0      877.43      909.18     12.09 o 
   2   0   0     8882.99     8409.63    284.36 o 
   3   0   0      212.48      267.89      4.86 o 
   4   0   0     4030.69     4027.53     52.14 o 
   5   0   0     2017.66     2082.93     46.73 o 
   6   0   0     2228.92     2199.60     38.39 o 
   7   0   0      917.50      908.85     15.26 o 
   8   0   0      393.52      374.06      8.75 o 
   9   0   0      448.23      413.75     14.92 o 
  -9   1   0      335.95      344.25      8.52 o 
  -8   1   0      548.85      549.88     10.95 o 
  -7   1   0      317.09      331.54      9.18 o 
  -6   1   0     1691.25     1651.08     23.65 o 
  -5   1   0      222.97      220.10      4.90 o 
  -4   1   0     2062.26     1959.64     26.32 o 
  -3   1   0      342.19      327.92      5.84 o 
  -2   1   0     8813.33     8736.02    293.12 o 
   0   1   0     9507.20     8325.49    151.26 o 
   1   1   0     3277.97     3171.16     39.48 o 
   2   1   0     2852.11     2762.20     28.86 o 
   3   1   0     1265.95     1307.04     14.39 o 
   4   1   0     2497.43     2520.78     33.78 o 
   5   1   0     3390.71     3357.36     44.77 o 
   6   1   0      339.98      331.43      7.30 o 
   7   1   0     1684.28     1644.86     24.93 o 
   8   1   0       94.12       94.51      6.05 o 
  -9   2   0        4.28        6.40      2.15 o 
  -8   2   0      364.56      385.42      8.44 o 
  -7   2   0      168.37      163.76      4.75 o 
  -6   2   0       53.84       52.25      4.80 o 
  -5   2   0        8.48        5.60      1.67 o 
  -4   2   0     5812.63     5803.73    103.06 o 
  -3   2   0     4058.40     4523.01     57.60 o 
  -2   2   0    19822.21    17874.38    505.61 o 
  -1   2   0      760.43      884.60     11.95 o 
   0   2   0     2172.19     2177.24     39.43 o 
   1   2   0      558.74      535.98      7.74 o 
   2   2   0      882.84      862.70      9.86 o 
   3   2   0     4116.75     4262.23     44.30 o 
   4   2   0       70.36       81.63      3.02 o 
   5   2   0      803.16      755.23     17.94 o 
   6   2   0      325.67      320.75      7.45 o 
   7   2   0     1092.40     1083.40     25.66 o 
 -10   3   0      252.98      268.92     11.89 o 
  -9   3   0      147.26      158.35      8.55 o 
  -8   3   0      292.37      279.98     10.85 o 
  -7   3   0      304.38      306.42      8.87 o 
  -6   3   0       21.68       27.94      1.96 o 
  -5   3   0     1660.53     1724.08     23.68 o 
  -4   3   0      238.01      233.12      4.24 o 
  -3   3   0     5875.38     5952.47     87.42 o 
  -2   3   0       68.05       68.97      1.88 o 
  -1   3   0     3279.25     3249.54     41.45 o 
   0   3   0       87.69      108.06      2.43 o 
   1   3   0     5317.34     5432.61     67.77 o 
   2   3   0       76.71       93.14      2.64 o 
   3   3   0     4853.22     4904.79     62.07 o 
   4   3   0       57.99       57.16      3.96 o 
   6   3   0        4.67        4.17      2.71 o 
   7   3   0      370.08      366.35     12.73 o 
 -10   4   0      161.79      150.42      8.97 o 
  -9   4   0      647.47      612.95     18.36 o 
  -8   4   0      243.12      232.83      9.81 o 
  -7   4   0     1297.35     1284.10     29.00 o 
  -6   4   0       54.73       51.32      4.80 o 
  -5   4   0     4738.25     4995.80     42.30 o 
  -4   4   0       94.05      148.33      5.84 o 
  -3   4   0     2657.36     2543.17     47.98 o 
  -2   4   0      910.41     1035.28     14.06 o 
  -1   4   0     3107.62     3160.76     40.49 o 
   0   4   0     1453.79     1485.03     19.92 o 
   1   4   0      916.38      911.72     32.55 o 
   2   4   0      819.41      824.99     12.37 o 
   3   4   0      907.10      968.45     21.49 o 
   4   4   0      426.12      427.27     12.31 o 
   5   4   0      127.98      153.97      7.30 o 
   6   4   0       82.72       90.13      6.05 o 
 -10   5   0       82.08       91.38      7.30 o 
  -9   5   0      778.62      809.68     22.11 o 
  -8   5   0      119.67      122.05      7.30 o 
  -7   5   0     1072.52     1072.76     25.45 o 
  -6   5   0       35.86       47.15      4.80 o 
  -5   5   0     3052.08     3112.72     59.88 o 
  -4   5   0     1073.53     1078.81     23.16 o 
  -3   5   0      854.20      773.17     16.90 o 
  -2   5   0     1518.33     1502.65     20.18 o 
  -1   5   0     2157.86     2198.89     23.65 o 
   0   5   0     4855.33     4874.07     50.62 o 
   1   5   0      498.98      530.85      8.92 o 
   2   5   0     1039.42     1045.02     15.62 o 
   3   5   0        9.54        8.76      2.50 o 
   4   5   0     1122.48     1048.98     24.41 o 
   5   5   0       88.92       84.29      5.84 o 
 -10   6   0       17.32       13.14      4.59 o 
  -9   6   0      900.90      896.89     24.20 o 
  -8   6   0       18.87       17.52      4.17 o 
  -7   6   0     2185.43     2215.06     31.11 o 
  -6   6   0      866.06      822.62     20.45 o 
  -5   6   0      769.79      710.38     17.52 o 
  -4   6   0     1107.92     1122.62     24.20 o 
  -3   6   0     1075.95     1104.27     23.16 o 
  -2   6   0     4423.12     4510.01     47.05 o 
  -1   6   0        0.89        1.76      0.83 o 
   0   6   0     4747.26     4805.17     73.02 o 
   1   6   0        0.10        0.93      1.30 o 
   2   6   0     1661.80     1591.60     48.19 o 
   3   6   0       78.99       80.11      5.22 o 
   4   6   0      771.31      772.76     20.24 o 
 -10   7   0       12.89       13.14      4.59 o 
  -9   7   0      402.82      409.74     14.60 o 
  -8   7   0      400.43      386.80     13.56 o 
  -7   7   0      244.32      247.49      6.41 o 
  -6   7   0      775.72      755.11     16.38 o 
  -5   7   0      257.72      238.88      8.76 o 
  -4   7   0     1952.17     1989.56     27.88 o 
  -3   7   0      776.36      799.03     12.91 o 
  -2   7   0     4629.91     4525.74     58.56 o 
  -1   7   0       42.33       46.52      3.76 o 
   0   7   0     2021.73     2075.74     28.77 o 
   1   7   0      441.11      445.64      8.78 o 
   2   7   0     1640.84     1586.61     33.80 o 
   3   7   0      178.26      176.71      8.14 o 
  -9   8   0       99.29      104.11      7.72 o 
  -8   8   0      199.45      196.45      6.21 o 
  -7   8   0      290.00      315.06      7.69 o 
  -6   8   0      600.58      572.14     13.14 o 
  -5   8   0        7.10       10.69      1.85 o 
  -4   8   0     1154.48     1145.39     53.10 o 
  -3   8   0        2.94        1.88      2.09 o 
  -2   8   0     2414.56     2299.08     45.06 o 
  -1   8   0       75.19       88.46      5.22 o 
   0   8   0      443.18      424.35     12.52 o 
   1   8   0      188.43      200.91      8.14 o 
   2   8   0      444.72      429.56     13.35 o 
  -9   9   0       47.84       47.15      6.26 o 
  -8   9   0       20.07       21.96      3.06 o 
  -7   9   0        5.96        7.82      2.49 o 
  -6   9   0      423.49      406.39      9.06 o 
  -5   9   0        5.68        8.21      5.32 o 
  -4   9   0      225.25      222.81      8.76 o 
  -3   9   0      146.58      156.68      7.30 o 
  -2   9   0       13.88       17.32      3.13 o 
  -1   9   0      764.11      775.26     19.82 o 
   0   9   0      166.91      162.10      7.72 o 
  -8  10   0       16.17       23.11      3.86 o 
  -7  10   0      195.10      182.55      6.24 o 
  -6  10   0      118.58      122.67      6.88 o 
  -5  10   0      458.10      431.02     13.77 o 
  -4  10   0        6.47        1.67      2.71 o 
  -3  10   0      138.02      142.70      7.51 o 
  -2  10   0       39.18       46.94      5.01 o 
  -1  10   0      285.46      271.42     10.85 o 
   4 -11   1       38.69       31.50      4.59 o 
   5 -11   1     1080.19     1108.23     26.91 o 
   6 -11   1       49.09       46.32      5.63 o 
   1 -10   1      938.26      918.59     22.95 o 
   2 -10   1       87.01       89.92      6.05 o 
   3 -10   1      572.82      614.83     17.11 o 
   4 -10   1      125.11      100.35      6.26 o 
   5 -10   1      508.86      517.40     15.23 o 
   6 -10   1       64.94       77.16      4.10 o 
   7 -10   1      968.01      947.59     24.83 o 
   8 -10   1      139.08      129.75      8.35 o 
   0  -9   1        5.20       13.56      3.13 o 
   1  -9   1      692.20      687.85     17.73 o 
   2  -9   1      506.40      503.42     14.19 o 
   3  -9   1      962.94      909.20     21.70 o 
   4  -9   1      143.65      146.38      7.30 o 
   5  -9   1     1083.92     1034.54     17.10 o 
   6  -9   1      231.52      214.61      7.30 o 
   7  -9   1      554.96      538.26     11.17 o 
   8  -9   1      183.48      200.03      6.41 o 
   9  -9   1       45.94       57.16      6.26 o 
  -2  -8   1        0.46        0.21      2.50 o 
  -1  -8   1      500.59      510.18      9.96 o 
   0  -8   1      303.61      304.18      9.81 o 
   1  -8   1      149.03      154.38      6.68 o 
   2  -8   1      214.71      204.05      5.30 o 
   3  -8   1       92.73       92.42      5.22 o 
   4  -8   1      582.65      564.96     14.81 o 
   5  -8   1       75.06       88.25      5.84 o 
   6  -8   1      275.37      259.74     10.01 o 
   7  -8   1       14.10       22.11      4.38 o 
   8  -8   1      374.96      390.76     13.98 o 
   9  -8   1       40.17       48.82      5.84 o 
  -4  -7   1      194.47      185.47      8.97 o 
  -3  -7   1       84.28       80.95      5.63 o 
  -2  -7   1      613.59      566.42     15.23 o 
  -1  -7   1       24.24       25.19      2.92 o 
   0  -7   1     2220.98     2286.31     31.05 o 
   1  -7   1      145.23      146.05      4.13 o 
   2  -7   1     1114.58     1079.44     22.95 o 
   3  -7   1       13.55       25.04      3.13 o 
   4  -7   1      993.93      973.87     21.91 o 
   5  -7   1       34.98       34.01      4.17 o 
   6  -7   1        1.76        3.55      3.13 o 
   7  -7   1      275.01      259.32     10.22 o 
   8  -7   1      217.37      214.89     10.01 o 
   9  -7   1      329.72      311.48     12.52 o 
  10  -7   1       81.15       66.13      6.68 o 
  -5  -6   1      143.86      141.66      7.72 o 
  -4  -6   1      852.93      801.76     20.65 o 
  -3  -6   1       22.23       22.95      3.34 o 
  -2  -6   1     1820.00     1840.82     25.73 o 
  -1  -6   1      719.37      752.48     20.24 o 
   0  -6   1     4023.97     4037.30     42.59 o 
   1  -6   1     1683.21     1620.85     22.53 o 
   2  -6   1     2362.05     2432.13     54.66 o 
   3  -6   1     1164.04     1312.68     27.12 o 
   4  -6   1      987.15      972.20     21.49 o 
   5  -6   1     1665.43     1717.42     35.68 o 
   6  -6   1     1453.02     1481.46     32.34 o 
   7  -6   1     2430.83     2292.19     47.78 o 
   8  -6   1       29.52       32.34      5.01 o 
   9  -6   1      318.77      291.24     11.89 o 
  10  -6   1        0.25        0.00      3.55 o 
  -5  -5   1       50.46       44.23      4.38 o 
  -4  -5   1     1807.68     1766.87     36.93 o 
  -3  -5   1      152.33      167.74      6.88 o 
  -2  -5   1     2790.71     2709.99     57.48 o 
  -1  -5   1     1804.51     1903.24     39.33 o 
   0  -5   1     3431.10     3601.33     65.51 o 
   1  -5   1      948.95      961.61     13.63 o 
   2  -5   1     1466.33     1432.87     19.28 o 
   3  -5   1      837.48      687.22     15.44 o 
   4  -5   1      726.29      792.58     18.15 o 
   5  -5   1     5181.77     5130.36     95.55 o 
   6  -5   1       12.70       11.06      3.13 o 
   7  -5   1     2411.70     2292.40     47.36 o 
   8  -5   1        3.48        4.59      3.13 o 
   9  -5   1      475.04      500.50     16.27 o 
  10  -5   1      240.05      259.32     12.10 o 
  -6  -4   1      704.80      667.82     18.36 o 
  -5  -4   1        2.55        2.71      2.29 o 
  -4  -4   1     1635.94     1599.34     33.17 o 
  -3  -4   1      776.35      780.27     17.94 o 
  -2  -4   1      932.68      886.47     17.32 o 
   0  -4   1     1483.91     1490.23     28.16 o 
   1  -4   1     1267.38     1292.77     17.39 o 
   2  -4   1     2049.02     2211.45     37.03 o 
   3  -4   1     9105.73     8756.31    157.31 o 
   4  -4   1      215.33      242.71      2.91 o 
   5  -4   1     1314.17     1346.50     18.89 o 
   6  -4   1        6.01       11.13      2.40 o 
   7  -4   1     2472.07     2548.59     51.74 o 
   8  -4   1      469.78      490.48     15.23 o 
   9  -4   1      601.12      616.70     18.57 o 
  10  -4   1      235.89      254.53     11.68 o 
  -7  -3   1       15.57       11.06      3.13 o 
  -6  -3   1      756.61      727.07     18.78 o 
  -5  -3   1      767.52      777.76     18.78 o 
  -4  -3   1      212.68      218.43      7.51 o 
  -3  -3   1     2140.07     2160.43     37.66 o 
  -2  -3   1     3201.31     3489.76     44.31 o 
  -1  -3   1     2893.77     2855.69     52.16 o 
   0  -3   1        0.49        9.18      1.04 o 
   1  -3   1     1088.38     1082.09     14.52 o 
   2  -3   1     5711.02     6001.59    108.07 o 
   3  -3   1    14865.37    14215.71    567.78 o 
   4  -3   1      244.72      256.04      4.70 o 
   5  -3   1     3193.96     3151.36     41.40 o 
   6  -3   1        1.46        3.41      1.26 o 
   7  -3   1     1761.98     1798.07     25.88 o 
   8  -3   1     1188.46     1176.24     28.16 o 
   9  -3   1      303.56      316.28     12.31 o 
  -8  -2   1       12.89       14.81      3.76 o 
  -7  -2   1      279.49      274.14      7.29 o 
  -6  -2   1      123.15      122.36      6.47 o 
  -5  -2   1      197.52      199.39      5.16 o 
  -4  -2   1        3.82        8.55      1.33 o 
  -3  -2   1     2111.66     2230.22     23.86 o 
  -2  -2   1      176.74      212.57      4.13 o 
  -1  -2   1     2546.87     2556.11     46.32 o 
   0  -2   1      864.79      870.60     16.27 o 
   1  -2   1      780.47      792.34     12.10 o 
   3  -2   1     1545.35     1708.40     22.62 o 
   4  -2   1     1516.17     1548.15     21.20 o 
   5  -2   1     1218.71     1213.30     19.61 o 
   6  -2   1      954.38      993.61     22.43 o 
   7  -2   1       81.52       96.41      3.66 o 
   8  -2   1      244.85      251.78      6.56 o 
   9  -2   1        8.68       11.57      2.31 o 
  -8  -1   1        0.85        3.25      1.95 o 
  -7  -1   1      348.32      355.18      8.18 o 
  -6  -1   1        3.88        5.72      2.50 o 
  -5  -1   1     2145.47     2163.47     30.01 o 
  -4  -1   1      215.48      261.19     10.54 o 
  -3  -1   1      718.96      691.62     12.00 o 
  -2  -1   1     2069.62     2119.79     27.66 o 
  -1  -1   1     1122.03     1212.35     16.08 o 
   0  -1   1     5380.81     4728.96     54.66 o 
   1  -1   1     1068.31     1064.63     20.03 o 
   2  -1   1      534.90      566.26      8.10 o 
   3  -1   1       12.71       17.39      1.98 o 
   4  -1   1      444.79      395.66      6.99 o 
   5  -1   1        9.35       10.23      1.45 o 
   6  -1   1     1274.71     1275.27     19.08 o 
   7  -1   1      229.03      235.16      6.88 o 
   8  -1   1      167.33      179.13      5.64 o 
   9  -1   1        8.36        3.99      2.82 o 
  -9   0   1      240.22      250.55     10.22 o 
  -8   0   1      361.18      357.39      8.46 o 
  -7   0   1     1033.72     1009.68     16.57 o 
  -6   0   1     2213.44     2131.97     29.94 o 
  -5   0   1      562.35      574.58     19.92 o 
  -4   0   1     1279.44     1330.06     18.73 o 
  -3   0   1     1444.97     1499.64     20.27 o 
  -2   0   1     7561.73     7451.21     93.82 o 
  -1   0   1      337.69      344.05      3.79 o 
   0   0   1     6678.91     5806.94    106.19 o 
   1   0   1     2430.18     2479.63     25.97 o 
   2   0   1     4123.26     4028.82     51.26 o 
   3   0   1      422.32      404.07      6.63 o 
   4   0   1     2190.47     2277.53     46.21 o 
   5   0   1     1737.45     1718.88     24.26 o 
   6   0   1      285.96      278.60      7.82 o 
   7   0   1      470.66      455.52      9.43 o 
   8   0   1       48.53       52.48      3.30 o 
  -9   1   1      226.01      236.99      6.89 o 
  -8   1   1      514.70      496.64     11.79 o 
  -7   1   1     1130.06     1127.60     17.82 o 
  -6   1   1     2038.66     1990.45     41.52 o 
  -5   1   1       91.23      132.06      3.65 o 
  -4   1   1     4191.44     4134.71     43.19 o 
  -3   1   1       11.90       13.27      1.59 o 
  -2   1   1    17434.76    16551.07    214.49 o 
  -1   1   1     4247.12     4056.70     52.22 o 
   0   1   1      636.87      700.15     13.35 o 
   1   1   1     1181.58     1231.78     13.25 o 
   2   1   1     7646.36     7431.87     75.82 o 
   3   1   1     2725.66     2812.57     29.66 o 
   4   1   1      894.93      937.47     14.16 o 
   5   1   1     1492.41     1396.73     20.51 o 
   6   1   1      474.12      463.69      9.15 o 
   7   1   1     1510.40     1433.69     31.29 o 
   8   1   1        0.10        2.71      2.71 o 
  -9   2   1      158.78      156.08      5.95 o 
  -8   2   1      671.94      652.93     12.09 o 
  -7   2   1      808.83      803.57     13.36 o 
  -6   2   1     3218.26     3118.65     75.00 o 
  -5   2   1      219.79      261.12      4.15 o 
  -4   2   1     6342.49     6186.46     46.88 o 
  -3   2   1      179.02      208.01      3.01 o 
  -2   2   1     5928.87     5787.68     73.54 o 
  -1   2   1      483.75      453.14      9.81 o 
   0   2   1     8204.77     8184.86     90.58 o 
   1   2   1     3720.98     3643.27     45.94 o 
   2   2   1     1280.74     1309.93     14.49 o 
   3   2   1     2874.28     2813.54     40.77 o 
   4   2   1      518.48      512.85      9.00 o 
   5   2   1     1171.13     1139.26     18.88 o 
   6   2   1       22.47       25.66      3.55 o 
   7   2   1     1115.32     1090.50     26.08 o 
 -10   3   1      291.58      347.16     13.56 o 
  -9   3   1      105.58      100.56      6.88 o 
  -8   3   1      552.30      541.18     16.06 o 
  -7   3   1       67.78       62.32      1.83 o 
  -6   3   1     2808.93     2846.06     24.97 o 
  -5   3   1      148.93      162.20      2.10 o 
  -4   3   1     1182.43     1202.34     13.45 o 
  -3   3   1      967.37      985.76     11.10 o 
  -2   3   1      224.64      173.71      2.67 o 
  -1   3   1      140.47      135.44      2.24 o 
   0   3   1     4417.70     4590.73     47.29 o 
   1   3   1     3647.33     3631.85     46.09 o 
   2   3   1        7.64        7.15      1.18 o 
   3   3   1     2012.52     2009.48     27.11 o 
   4   3   1       22.22       31.71      3.34 o 
   5   3   1     2005.03     1905.19     39.43 o 
   6   3   1      131.75      136.65      7.09 o 
   7   3   1      486.52      472.33     15.23 o 
 -10   4   1       98.85      104.31      7.72 o 
  -9   4   1       50.19       47.36      5.01 o 
  -8   4   1      280.41      287.49     11.06 o 
  -7   4   1       27.36       29.21      3.96 o 
  -6   4   1      751.37      742.18     11.82 o 
  -5   4   1      626.43      644.41      8.10 o 
  -4   4   1      232.70      267.33      5.62 o 
  -3   4   1     1441.38     1445.84     15.92 o 
  -2   4   1      182.19      186.42      2.98 o 
  -1   4   1     2467.10     2634.48     27.78 o 
   0   4   1      533.84      596.32     15.01 o 
   1   4   1     2671.13     2676.54     34.95 o 
   2   4   1        6.64        9.38      2.19 o 
   3   4   1       74.74       85.12      4.80 o 
   4   4   1      189.42      196.74      7.93 o 
   5   4   1      936.54      916.29     22.74 o 
   6   4   1      271.37      266.63     10.64 o 
 -10   5   1       13.23       18.57      4.38 o 
  -9   5   1      265.58      279.35     11.68 o 
  -8   5   1       35.70       35.05      4.17 o 
  -7   5   1     1164.99     1102.39     25.87 o 
  -6   5   1      423.85      443.93      8.40 o 
  -5   5   1     1018.53     1056.91     15.90 o 
  -4   5   1       27.69       38.33      2.29 o 
  -3   5   1     3310.33     3300.75     34.76 o 
  -2   5   1      601.93      663.32     10.45 o 
  -1   5   1     1046.89     1064.83     12.32 o 
   0   5   1      259.81      284.33      5.50 o 
   1   5   1     1274.48     1273.94     18.36 o 
   2   5   1       69.61       73.17      3.09 o 
   3   5   1      800.39      767.96     18.99 o 
   4   5   1      473.53      477.34     14.19 o 
   5   5   1       86.56       78.44      5.84 o 
 -10   6   1        2.84        2.92      3.76 o 
  -9   6   1      446.65      463.99     15.44 o 
  -8   6   1       79.58       84.29      6.26 o 
  -7   6   1      718.09      704.31     12.24 o 
  -6   6   1      354.64      350.56      7.54 o 
  -5   6   1      947.78      990.93     19.72 o 
  -4   6   1      575.66      591.00     10.18 o 
  -3   6   1     2234.57     2364.63     31.86 o 
  -2   6   1     1543.52     1534.84     17.29 o 
  -1   6   1      353.87      372.13     18.15 o 
   0   6   1        2.67        6.55      1.54 o 
   1   6   1      142.85      158.76      8.03 o 
   2   6   1     2108.50     1956.51     39.85 o 
   3   6   1        7.35        7.09      2.71 o 
   4   6   1      647.36      675.54     18.78 o 
 -10   7   1       38.20       44.02      5.63 o 
  -9   7   1      630.86      620.25     18.78 o 
  -8   7   1      522.66      523.45     16.27 o 
  -7   7   1      725.28      740.47     13.07 o 
  -6   7   1      642.65      671.96     12.01 o 
  -5   7   1      730.47      706.43     12.23 o 
  -4   7   1     2483.25     2576.34     50.07 o 
  -3   7   1       43.48       45.73      2.80 o 
  -2   7   1      863.39      885.42     20.24 o 
  -1   7   1      201.77      198.82      7.72 o 
   0   7   1     1223.85     1214.49     18.37 o 
   1   7   1      127.72      130.99      4.50 o 
   2   7   1      888.88      905.24     22.11 o 
   3   7   1      214.54      216.35      9.18 o 
  -9   8   1      535.59      527.20     17.11 o 
  -8   8   1      725.06      719.87     13.43 o 
  -7   8   1      406.68      405.18      8.97 o 
  -6   8   1     2410.69     2353.83     80.53 o 
  -5   8   1      144.46      151.74      5.01 o 
  -4   8   1     1400.65     1332.71     28.58 o 
  -3   8   1       62.31       63.84      4.59 o 
  -2   8   1     1638.24     1594.33     33.38 o 
  -1   8   1      735.61      706.41     17.94 o 
   0   8   1     3056.66     2984.00     57.58 o 
   1   8   1      280.12      297.92     10.64 o 
   2   8   1      758.69      744.80     19.82 o 
  -9   9   1       68.05       72.60      6.68 o 
  -8   9   1      507.53      532.48     11.40 o 
  -7   9   1       12.85       15.45      2.64 o 
  -6   9   1      961.95      975.54     23.37 o 
  -5   9   1       24.98       25.66      3.76 o 
  -4   9   1      845.25      801.96     20.24 o 
  -3   9   1       36.92       42.35      4.59 o 
  -2   9   1      697.31      705.16     18.57 o 
  -1   9   1      346.55      353.21     12.10 o 
   0   9   1      648.28      643.41     17.94 o 
  -7  10   1        1.11        2.92      3.13 o 
  -6  10   1      187.85      182.13      8.76 o 
  -5  10   1      141.35      136.65      7.30 o 
  -4  10   1      108.80       99.31      6.68 o 
  -3  10   1      250.82      246.39     10.22 o 
  -2  10   1      478.34      455.85     14.81 o 
   3 -11   2      246.86      233.04      9.81 o 
   4 -11   2        1.83        4.80      2.50 o 
   5 -11   2      356.72      324.83     11.89 o 
   6 -11   2       13.77       16.13      2.70 o 
   7 -11   2      440.93      447.57     25.14 o 
   0 -10   2      132.86      141.03      7.30 o 
   1 -10   2      588.97      564.34     16.06 o 
   2 -10   2        0.02        1.25      2.50 o 
   3 -10   2      862.68      824.91     20.65 o 
   4 -10   2       94.76       85.86      4.12 o 
   5 -10   2      528.57      533.46     15.86 o 
   6 -10   2      111.81      116.21      7.30 o 
   7 -10   2      550.32      514.89     16.48 o 
   8 -10   2       64.57       78.03      6.88 o 
   0  -9   2        9.99       12.93      3.13 o 
   1  -9   2     1465.46     1405.73     30.25 o 
   2  -9   2      177.10      163.15      7.09 o 
   3  -9   2     1647.24     1716.38     36.09 o 
   4  -9   2      190.36      206.12      8.55 o 
   5  -9   2     2005.05     1799.20     38.39 o 
   6  -9   2      882.76      852.45     22.11 o 
   7  -9   2      193.75      208.84      9.81 o 
   8  -9   2      676.86      655.09     19.82 o 
   9  -9   2      128.85      120.59      8.55 o 
  -3  -8   2      484.71      474.00     14.81 o 
  -2  -8   2       19.27       20.03      3.55 o 
  -1  -8   2      931.95      931.12     15.19 o 
   0  -8   2      289.94      285.82      9.39 o 
   1  -8   2      228.62      236.17      8.14 o 
   2  -8   2      106.05       97.43      5.22 o 
   3  -8   2     2144.46     2111.94     42.35 o 
   4  -8   2     1020.09      992.23     22.95 o 
   5  -8   2      951.26      962.40     22.95 o 
   6  -8   2      330.96      337.98     11.89 o 
   7  -8   2        2.19        3.55      3.34 o 
   8  -8   2      647.91      626.30     18.99 o 
   9  -8   2       26.60       29.42      5.22 o 
  -4  -7   2        0.88        1.88      3.13 o 
  -3  -7   2      763.97      759.40     19.40 o 
  -2  -7   2      266.11      260.16      9.18 o 
  -1  -7   2      178.38      172.82      4.65 o 
   0  -7   2       26.67       28.00      2.21 o 
   1  -7   2     1937.34     1983.21     39.43 o 
   2  -7   2      610.34      618.37     15.02 o 
   3  -7   2      361.17      330.67      9.81 o 
   4  -7   2      686.76      700.15     17.32 o 
   5  -7   2       11.17       15.86      3.34 o 
   6  -7   2      665.82      625.67     17.11 o 
   7  -7   2       66.16       60.92      5.63 o 
   8  -7   2       87.85       86.58      6.68 o 
   9  -7   2        0.17        0.42      3.13 o 
  10  -7   2      149.56      148.33      9.18 o 
  -5  -6   2       88.18       82.41      6.05 o 
  -4  -6   2      923.74      890.21     22.11 o 
  -3  -6   2        0.21       -0.42      2.09 o 
  -2  -6   2      548.85      547.75      9.56 o 
  -1  -6   2       63.94       74.69      4.17 o 
   0  -6   2     2187.49     2302.00     43.39 o 
   1  -6   2       42.90       51.41      2.50 o 
   2  -6   2     2094.59     2205.67     19.85 o 
   3  -6   2      121.50      136.86      5.63 o 
   4  -6   2      160.33      148.54      6.26 o 
   5  -6   2      561.44      579.98     15.23 o 
   6  -6   2     1945.44     1895.80     39.85 o 
   7  -6   2      279.53      241.80     10.01 o 
   8  -6   2      236.35      242.01     10.64 o 
   9  -6   2       10.29       13.77      4.17 o 
  10  -6   2       60.89       71.14      6.88 o 
  -6  -5   2      833.85      792.16     21.28 o 
  -5  -5   2       36.55       42.14      4.38 o 
  -4  -5   2      920.51      907.74     21.70 o 
  -3  -5   2      219.08      213.43      7.72 o 
  -2  -5   2     1076.87     1108.73     16.13 o 
  -1  -5   2      325.83      319.20      8.55 o 
   0  -5   2     3505.39     3633.04     65.93 o 
   1  -5   2     4535.71     4934.01     64.78 o 
   2  -5   2     1210.43     1240.03     11.07 o 
   3  -5   2     1612.33     1607.89     32.13 o 
   4  -5   2     1537.06     1465.19     30.04 o 
   5  -5   2      685.45      692.02     17.32 o 
   6  -5   2       67.43       73.85      5.63 o 
   7  -5   2      622.47      608.57     17.11 o 
   8  -5   2        5.63        7.09      3.34 o 
   9  -5   2      379.52      364.26     13.56 o 
  10  -5   2        0.33        0.21      3.76 o 
  -6  -4   2     1770.52     1739.33     37.55 o 
  -5  -4   2      196.43      200.07      8.14 o 
  -4  -4   2     1734.04     1733.07     35.47 o 
  -3  -4   2     1615.64     1652.33     33.17 o 
  -2  -4   2     3289.64     3398.33     62.80 o 
  -1  -4   2      537.04      471.50     10.85 o 
   0  -4   2     3543.90     3485.33     62.80 o 
   1  -4   2     5800.58     5799.88     48.98 o 
   2  -4   2      313.11      359.98      8.76 o 
   3  -4   2     4845.95     4885.22     89.50 o 
   4  -4   2     2282.85     2393.10     31.59 o 
   5  -4   2     2133.37     2185.84     29.41 o 
   6  -4   2      153.04      160.18      5.32 o 
   7  -4   2      692.53      711.84     18.99 o 
   8  -4   2      341.29      331.51     12.10 o 
   9  -4   2      237.55      247.02     10.85 o 
  10  -4   2      110.09      115.79      8.14 o 
  -7  -3   2       53.93       49.03      4.80 o 
  -5  -3   2      620.66      596.88     15.44 o 
  -4  -3   2     1775.39     1724.52     34.63 o 
  -3  -3   2     2719.49     2727.88     35.21 o 
  -2  -3   2     1565.35     1617.70     31.09 o 
  -1  -3   2     6598.41     6604.52    117.25 o 
   0  -3   2     3510.57     3476.99     62.38 o 
   1  -3   2    11742.10    10948.82    137.71 o 
   2  -3   2       31.61       36.40      2.61 o 
   3  -3   2     3199.58     3021.57     39.07 o 
   4  -3   2     1485.04     1644.58     22.37 o 
   5  -3   2     3400.39     3298.94     48.09 o 
   6  -3   2     1305.61     1427.03     29.00 o 
   7  -3   2     1133.08     1156.13     17.91 o 
   8  -3   2      602.71      612.97     14.60 o 
   9  -3   2      553.05      543.89     17.11 o 
  -8  -2   2      453.51      461.98     10.54 o 
  -7  -2   2      390.94      400.24      9.14 o 
  -6  -2   2       34.12       45.76      2.87 o 
  -5  -2   2      814.86      807.45     13.42 o 
  -4  -2   2     1037.97     1067.67     16.15 o 
  -3  -2   2     5229.49     5079.99     65.20 o 
  -2  -2   2     1241.97     1465.19     27.96 o 
  -1  -2   2     6702.75     6374.82    113.08 o 
   0  -2   2     2786.39     2819.63     27.14 o 
   1  -2   2    24909.71    20540.48    326.92 o 
   2  -2   2       23.07       26.16      1.20 o 
   3  -2   2     5240.38     5210.71     83.35 o 
   4  -2   2     2259.22     2252.20     30.00 o 
   5  -2   2     2891.11     2926.27     48.40 o 
   6  -2   2     1263.44     1332.51     24.41 o 
   7  -2   2      819.61      842.14     14.10 o 
   8  -2   2      612.50      619.15     11.76 o 
   9  -2   2       53.13       49.16      3.40 o 
  -8  -1   2        2.12        7.06      7.61 o 
  -7  -1   2      298.79      286.65      8.35 o 
  -6  -1   2      104.61      100.07      3.74 o 
  -5  -1   2     1813.84     1760.86     30.67 o 
  -4  -1   2       73.84       84.93      2.79 o 
  -3  -1   2     6578.59     6691.26    117.67 o 
  -2  -1   2      667.04      700.02     10.18 o 
  -1  -1   2     6411.96     6104.23     68.85 o 
   0  -1   2      515.59      535.55     10.64 o 
   1  -1   2     4431.49     4168.04     53.03 o 
   2  -1   2     2703.91     2890.97     37.24 o 
   3  -1   2     4595.46     4666.75    119.23 o 
   4  -1   2     5155.98     5353.28     68.51 o 
   5  -1   2      752.70      774.43     12.30 o 
   6  -1   2     1561.14     1601.96     41.20 o 
   7  -1   2     1112.34     1143.93     30.77 o 
   8  -1   2      396.37      414.61      9.20 o 
   9  -1   2       40.51       45.69      4.59 o 
  -9   0   2      132.70      129.99      5.29 o 
  -8   0   2      324.01      315.56      9.91 o 
  -7   0   2      540.07      539.86     10.38 o 
  -6   0   2      691.13      671.65     11.56 o 
  -5   0   2      768.33      725.61     17.11 o 
  -4   0   2     1863.13     1876.70     44.33 o 
  -3   0   2     2662.46     2768.70     50.49 o 
  -2   0   2        2.34        5.89      0.49 o 
  -1   0   2     1749.26     1749.24     19.79 o 
   0   0   2       98.98       91.91      4.49 o 
   1   0   2      218.86      233.67      3.17 o 
   2   0   2     3204.06     3225.19     41.53 o 
   3   0   2      200.45      220.62      6.78 o 
   4   0   2     2800.16     2997.57     39.61 o 
   5   0   2      596.92      597.49     22.43 o 
   6   0   2       18.88       25.50      2.25 o 
   7   0   2        0.25        0.83      2.09 o 
   8   0   2      473.74      509.05     15.02 o 
  -9   1   2      353.67      354.94      8.73 o 
  -8   1   2      398.07      382.83      8.58 o 
  -7   1   2      129.65      136.19      4.45 o 
  -6   1   2     2464.67     2460.07     33.76 o 
  -5   1   2       56.98       65.69      2.61 o 
  -4   1   2     3726.76     3587.01     27.74 o 
  -3   1   2       83.78       87.33      1.51 o 
  -2   1   2     1431.59     1477.15     33.28 o 
  -1   1   2      175.86      205.60      5.53 o 
   0   1   2     7733.65     7390.46     91.67 o 
   1   1   2     5457.49     5464.59     56.53 o 
   2   1   2     4824.88     4893.95     62.49 o 
   3   1   2      376.66      374.43      7.80 o 
   4   1   2     2057.12     2113.93     31.82 o 
   5   1   2      100.89      107.65      3.69 o 
   6   1   2       29.52       31.29      3.55 o 
   7   1   2      359.65      364.06     12.10 o 
   8   1   2       10.37       14.19      3.76 o 
  -9   2   2      230.25      231.79     10.22 o 
  -8   2   2     2426.62     2402.78     22.48 o 
  -7   2   2       37.96       45.17      1.66 o 
  -6   2   2     3529.44     3600.85     31.58 o 
  -5   2   2      378.24      370.52      3.85 o 
  -4   2   2     3078.15     3003.30     31.58 o 
  -3   2   2      897.01      947.39     10.70 o 
  -2   2   2    10833.55    10264.71    104.32 o 
  -1   2   2     4323.70     4283.52     68.16 o 
   0   2   2    11544.31    11163.22    137.76 o 
   1   2   2    13083.49    12948.08    159.59 o 
   2   2   2      570.95      533.08      8.10 o 
   3   2   2     1964.75     1988.63     27.68 o 
   4   2   2     1070.10     1021.86     22.53 o 
   5   2   2     2451.55     2343.10     46.52 o 
   6   2   2        0.19        2.09      2.50 o 
   7   2   2      578.53      580.19     16.90 o 
 -10   3   2      305.67      310.44     12.93 o 
  -9   3   2        0.08        2.71      3.13 o 
  -8   3   2     1778.45     1692.80     37.34 o 
  -7   3   2      189.16      201.62      3.27 o 
  -6   3   2     2394.31     2403.89     32.77 o 
  -5   3   2      949.52      967.62     11.44 o 
  -4   3   2     2720.13     2802.85     29.65 o 
  -3   3   2     4149.55     4290.22     48.98 o 
  -2   3   2     3190.81     3141.08     32.84 o 
  -1   3   2    13794.69    13724.29    139.31 o 
   0   3   2     3763.56     3981.10     41.54 o 
   1   3   2     3210.28     3132.05     40.41 o 
   2   3   2     1234.11     1212.33     17.40 o 
   3   3   2     1029.71     1069.90     28.58 o 
   4   3   2      599.83      611.90     15.65 o 
   5   3   2     2305.31     2241.29     45.69 o 
   6   3   2      299.90      299.80     11.27 o 
 -10   4   2      532.55      559.12     18.15 o 
  -9   4   2       24.15       31.09      4.38 o 
  -8   4   2      656.36      654.88     18.15 o 
  -7   4   2        1.02        5.01      2.50 o 
  -6   4   2     2480.05     2521.63     33.93 o 
  -5   4   2     1147.08     1258.94     17.98 o 
  -4   4   2      856.92      848.12     13.98 o 
  -3   4   2     1009.79      914.66     10.75 o 
  -2   4   2     1243.59     1269.43     16.88 o 
  -1   4   2     6563.60     6614.52     67.89 o 
   0   4   2      202.36      223.30      3.53 o 
   1   4   2     4198.13     4113.85     52.88 o 
   2   4   2        3.14        5.85      1.45 o 
   3   4   2     2234.39     2224.80     44.23 o 
   4   4   2      477.45      470.46     13.77 o 
   5   4   2      621.65      599.18     16.90 o 
 -10   5   2       85.69       89.29      7.09 o 
  -9   5   2      196.44      189.64      9.18 o 
  -8   5   2      126.03      129.77      7.09 o 
  -7   5   2      955.66      956.35     23.16 o 
  -6   5   2      121.75      117.72      4.01 o 
  -5   5   2     2012.14     2089.95     28.74 o 
  -4   5   2       58.42       54.87      2.64 o 
  -3   5   2     4830.08     5080.13     52.75 o 
  -2   5   2      367.00      387.25      8.96 o 
  -1   5   2     3134.84     3068.91     39.98 o 
   0   5   2        2.61        6.19      1.56 o 
   1   5   2     1583.27     1547.96     22.13 o 
   2   5   2     1403.30     1374.74     20.42 o 
   3   5   2     2283.49     2160.96     44.02 o 
   4   5   2      490.80      487.35     14.81 o 
   5   5   2      608.27      610.24     17.94 o 
 -10   6   2        6.89        6.47      3.96 o 
  -9   6   2      245.17      264.96     11.27 o 
  -8   6   2      194.39      191.52      8.76 o 
  -7   6   2        1.36        4.37      5.11 o 
  -6   6   2       11.55       22.20      3.34 o 
  -5   6   2      986.87      978.97     15.33 o 
  -4   6   2     1018.23     1048.14     16.08 o 
  -3   6   2     1224.71     1267.23     18.51 o 
  -2   6   2      437.96      453.62      8.08 o 
  -1   6   2      729.56      709.32     11.56 o 
   0   6   2      506.31      528.09      9.59 o 
   1   6   2      499.73      491.60     11.06 o 
   2   6   2     1119.03     1057.53     24.41 o 
   3   6   2       80.49       88.67      5.84 o 
   4   6   2      256.71      231.58     10.01 o 
  -9   7   2      456.89      451.68     15.23 o 
  -8   7   2      116.03      122.67      7.30 o 
  -7   7   2      124.20      129.07      4.78 o 
  -6   7   2      530.80      550.30     10.54 o 
  -5   7   2      583.79      543.51     13.46 o 
  -4   7   2      306.89      289.78      9.60 o 
  -3   7   2        4.71        3.55      2.09 o 
  -2   7   2      140.63      148.33      6.68 o 
  -1   7   2       46.37       40.68      3.96 o 
   0   7   2     1308.57     1309.37     42.46 o 
   1   7   2        0.03        2.19      1.62 o 
   2   7   2      285.86      304.60     11.06 o 
  -9   8   2       92.17       90.96      6.88 o 
  -8   8   2      720.48      711.66     23.47 o 
  -7   8   2       50.28       51.69      3.59 o 
  -6   8   2     1550.85     1467.67     28.27 o 
  -5   8   2       23.21       25.66      3.76 o 
  -4   8   2      664.32      665.31     17.32 o 
  -3   8   2        0.47       -2.09      2.09 o 
  -2   8   2     2134.00     2102.97     42.77 o 
  -1   8   2      678.24      673.24     17.73 o 
   0   8   2      616.25      610.44     16.90 o 
  -8   9   2      885.62      864.04     15.85 o 
  -7   9   2       14.24        7.93      3.34 o 
  -6   9   2      466.43      502.79     15.02 o 
  -5   9   2       81.27       73.44      5.63 o 
  -4   9   2      887.18      887.92     22.11 o 
  -3   9   2      247.59      243.47      9.81 o 
  -2   9   2     1370.75     1367.35     31.09 o 
  -1   9   2      906.89      916.50     23.16 o 
  -7  10   2       19.54       28.79      5.01 o 
  -6  10   2      699.17      679.08     19.19 o 
  -5  10   2      139.36      136.86      7.93 o 
  -4  10   2      874.60      857.25     22.53 o 
  -3  10   2      526.81      502.58     15.86 o 
   3 -11   3       87.35       81.99      5.84 o 
   5 -11   3      295.14      290.62     11.47 o 
   6 -11   3       31.45       31.71      5.22 o 
   7 -11   3      169.25      181.30      9.81 o 
   0 -10   3       93.84      109.11      6.68 o 
   1 -10   3      518.46      493.61     14.60 o 
   3 -10   3      598.62      624.01     17.11 o 
   4 -10   3        0.40       -2.92      2.50 o 
   5 -10   3      185.95      205.50      9.18 o 
   6 -10   3      102.53      106.19      7.09 o 
   7 -10   3       26.53       30.67      5.22 o 
   8 -10   3       58.68       51.11      6.26 o 
   0  -9   3       11.59       18.36      3.13 o 
   1  -9   3     1046.04     1025.61     23.99 o 
   2  -9   3      215.42      217.18      8.55 o 
   3  -9   3     1384.04     1361.92     30.04 o 
   4  -9   3      499.00      504.04     14.60 o 
   5  -9   3      248.59      239.09      9.60 o 
   6  -9   3      400.81      387.63     13.14 o 
   7  -9   3       14.28       21.70      4.59 o 
   8  -9   3      886.97      759.40     21.91 o 
   9  -9   3       88.88       92.42      7.72 o 
  -3  -8   3      737.17      725.82     19.40 o 
  -2  -8   3       49.84       45.27      4.17 o 
  -1  -8   3     1335.29     1338.82     24.10 o 
   0  -8   3      538.66      564.34     15.44 o 
   1  -8   3     1479.48     1511.30     32.13 o 
   2  -8   3     1009.19      958.44     22.11 o 
   3  -8   3      619.19      609.19     15.86 o 
   4  -8   3     2950.36     2992.97     58.83 o 
   5  -8   3       67.15       75.11      5.42 o 
   6  -8   3     1188.56     1092.79     26.29 o 
   7  -8   3     1119.07      974.92     24.83 o 
   8  -8   3      764.30      735.83     21.07 o 
   9  -8   3       12.45       13.35      4.59 o 
  -4  -7   3        5.45        5.42      2.71 o 
  -3  -7   3     1021.25      986.18     23.57 o 
  -2  -7   3       72.95       73.65      4.80 o 
  -1  -7   3     1276.09     1304.97     27.33 o 
   0  -7   3      732.05      767.57     19.09 o 
   1  -7   3     2248.37     2412.76     21.52 o 
   2  -7   3     1172.43     1122.83     24.41 o 
   3  -7   3      176.99      160.85      6.68 o 
   4  -7   3     2123.59     2014.93     40.89 o 
   5  -7   3        2.66        3.76      2.50 o 
   6  -7   3     3261.57     3174.27     63.01 o 
   7  -7   3       48.06       52.99      5.22 o 
   8  -7   3      926.61      947.17     24.83 o 
   9  -7   3       31.63       32.75      5.22 o 
  -5  -6   3      344.03      333.18     12.10 o 
  -4  -6   3      129.46      141.03      7.09 o 
  -3  -6   3      317.77      327.75     10.43 o 
  -2  -6   3      374.58      370.73     10.64 o 
  -1  -6   3     1133.67     1017.06     21.70 o 
   0  -6   3     1911.23     1878.07     35.88 o 
   1  -6   3      139.09      180.32      2.58 o 
   2  -6   3     1039.11      967.85     13.93 o 
   3  -6   3      347.10      324.62      9.39 o 
   4  -6   3     3159.39     3175.10     60.92 o 
   5  -6   3       63.24       61.96      5.01 o 
   6  -6   3      419.42      422.05     13.14 o 
   7  -6   3       49.11       48.61      5.22 o 
   8  -6   3      466.00      466.07     15.44 o 
   9  -6   3      274.94      310.44     12.73 o 
  10  -6   3      229.51      255.36     12.10 o 
  -6  -5   3      195.73      190.69      8.97 o 
  -5  -5   3       11.86        8.97      2.92 o 
  -4  -5   3       43.96       47.15      4.17 o 
  -3  -5   3       80.00       84.70      4.80 o 
  -2  -5   3      506.66      488.19     12.31 o 
  -1  -5   3        9.52       10.64      1.88 o 
   0  -5   3      315.67      263.71      7.09 o 
   1  -5   3     2935.79     3195.63     30.99 o 
   2  -5   3      733.49      728.86     14.19 o 
   3  -5   3      757.19      760.11     11.11 o 
   4  -5   3     2677.75     2703.11     56.54 o 
   5  -5   3      262.92      264.12      9.18 o 
   6  -5   3      156.53      167.53      7.93 o 
   7  -5   3      294.39      275.18     10.43 o 
   8  -5   3      197.04      196.11      9.18 o 
   9  -5   3      380.60      375.95     13.77 o 
  -7  -4   3       22.57       26.08      4.38 o 
  -6  -4   3      452.27      442.71     13.77 o 
  -5  -4   3      539.56      491.32     13.98 o 
  -3  -4   3      243.18      259.12      8.14 o 
  -2  -4   3     1762.98     1835.71     35.47 o 
  -1  -4   3     5544.07     5782.11    103.48 o 
   0  -4   3      268.80      262.76      3.51 o 
   1  -4   3     2293.24     2425.57     31.77 o 
   2  -4   3     1086.27     1156.40     29.42 o 
   3  -4   3     1301.29     1249.43     17.13 o 
   4  -4   3      113.41      124.67      4.17 o 
   5  -4   3      674.36      662.76     14.50 o 
   6  -4   3        2.11        9.80      4.49 o 
   7  -4   3     1131.76     1121.16     26.70 o 
   8  -4   3      194.24      167.95      8.55 o 
   9  -4   3      534.01      564.34     17.73 o 
  -7  -3   3       82.09       88.67      5.84 o 
  -6  -3   3      280.35      258.91      9.60 o 
  -5  -3   3      423.08      397.44     11.68 o 
  -3  -3   3     1765.47     1756.02     34.42 o 
  -2  -3   3       20.63       11.89      1.88 o 
  -1  -3   3     7367.51     7226.11     68.84 o 
   0  -3   3       47.77       47.98      2.09 o 
   1  -3   3     4631.57     4450.35     56.72 o 
   3  -3   3     4002.87     4059.60     52.13 o 
   4  -3   3     3245.50     3338.51     43.56 o 
   5  -3   3      313.51      271.77      5.61 o 
   6  -3   3      327.49      348.67      7.17 o 
   7  -3   3      681.23      714.40     12.39 o 
   8  -3   3      370.81      362.27      8.26 o 
   9  -3   3       48.30       51.74      5.84 o 
  -8  -2   3      354.25      346.36      9.28 o 
  -7  -2   3      379.87      359.27      8.55 o 
  -6  -2   3     2276.53     2182.25     31.41 o 
  -5  -2   3     1721.41     1744.80     41.41 o 
  -4  -2   3      129.30      127.77      3.83 o 
  -3  -2   3     2526.93     2478.30     33.19 o 
  -2  -2   3       55.76       53.19      1.42 o 
  -1  -2   3     2728.22     2621.97     25.72 o 
   0  -2   3     1272.20     1377.99     25.66 o 
   1  -2   3     6888.79     6263.42    111.41 o 
   2  -2   3     2309.84     2366.31     30.83 o 
   4  -2   3     2852.02     2818.02     37.23 o 
   5  -2   3      820.76      795.83     12.65 o 
   6  -2   3     1995.55     2042.35     28.74 o 
   7  -2   3     1278.39     1296.48     20.02 o 
   8  -2   3      533.75      537.13     10.87 o 
   9  -2   3       45.19       54.45      5.01 o 
  -8  -1   3       34.00       35.79      3.09 o 
  -7  -1   3      411.02      387.86      8.76 o 
  -6  -1   3      328.26      338.58      7.44 o 
  -5  -1   3     2539.89     2408.39     33.11 o 
  -4  -1   3      223.36      235.54      7.51 o 
  -3  -1   3     3207.59     3214.42     27.90 o 
  -2  -1   3       20.74       36.80      2.18 o 
  -1  -1   3    19840.88    17024.43    298.75 o 
   0  -1   3    12333.94    11368.53    200.49 o 
   1  -1   3     5520.60     5272.17     66.90 o 
   2  -1   3     5403.71     5351.49     67.93 o 
   3  -1   3     1513.74     1492.60     20.43 o 
   4  -1   3     3155.20     3307.62     43.51 o 
   5  -1   3     1176.24     1163.83     24.62 o 
   6  -1   3     2633.51     2577.31     46.73 o 
   7  -1   3      150.85      142.50      4.84 o 
   8  -1   3     1348.58     1305.80     29.42 o 
  -9   0   3      338.55      333.44      5.72 o 
  -8   0   3       78.64       72.89      2.49 o 
  -7   0   3      222.37      219.09      3.55 o 
  -6   0   3       11.05        9.93      1.02 o 
  -5   0   3      474.37      442.58      6.09 o 
  -4   0   3       24.73       32.26      1.16 o 
  -3   0   3     5516.12     5609.11     47.48 o 
  -2   0   3     2564.42     2685.25     28.13 o 
  -1   0   3      229.39      199.16      3.69 o 
   0   0   3       24.04       21.89      6.05 o 
   1   0   3      116.75       98.94      1.93 o 
   2   0   3     7408.75     7569.11    108.17 o 
   3   0   3      725.10      720.81     15.23 o 
   4   0   3     4159.90     4187.57     54.44 o 
   5   0   3      336.72      338.29      6.93 o 
   6   0   3      634.18      615.66     15.65 o 
   7   0   3      290.03      282.06     10.01 o 
   8   0   3      912.95      918.38     23.16 o 
  -9   1   3      183.29      192.16      4.02 o 
  -8   1   3        1.49        2.78      1.01 o 
  -7   1   3      264.74      268.64      6.11 o 
  -6   1   3       16.75       14.24      1.16 o 
  -5   1   3      884.13     1021.90     10.07 o 
  -4   1   3      337.78      329.33      4.74 o 
  -3   1   3     5152.90     5223.30     53.74 o 
  -2   1   3     3460.38     3491.59     36.29 o 
  -1   1   3       25.48       39.15      2.00 o 
   0   1   3      456.01      573.11     15.65 o 
   1   1   3      723.47      717.10      8.49 o 
   2   1   3     1783.41     1814.96     19.75 o 
   3   1   3       42.44       51.65      1.81 o 
   4   1   3      602.99      613.71     10.23 o 
   5   1   3       29.73       26.91      3.13 o 
   6   1   3      875.41      814.90     20.03 o 
   7   1   3       73.17       69.26      5.22 o 
  -9   2   3      111.31      109.32      7.09 o 
  -8   2   3      497.62      502.47      8.93 o 
  -7   2   3        4.76        8.43      2.58 o 
  -6   2   3      698.20      690.23      7.58 o 
  -5   2   3       23.06       25.92      1.46 o 
  -4   2   3      849.12      868.67     28.71 o 
  -3   2   3      264.11      287.49      4.21 o 
  -2   2   3     1712.79     1793.17     19.39 o 
  -1   2   3     4592.22     4808.28     49.78 o 
   0   2   3     1260.93     1386.62     18.96 o 
   1   2   3      225.04      234.51      4.87 o 
   2   2   3     1125.89     1107.42     15.32 o 
   3   2   3      408.55      424.67      7.88 o 
   4   2   3       76.99       98.26      5.22 o 
   5   2   3     1415.28     1337.51     29.42 o 
   6   2   3      193.08      199.03      8.55 o 
   7   2   3      225.58      223.65      9.81 o 
 -10   3   3      290.16      290.20     12.31 o 
  -9   3   3       64.28       62.17      5.63 o 
  -8   3   3      547.06      508.01     15.23 o 
  -7   3   3      135.30      131.64      4.21 o 
  -6   3   3     1945.59     1935.70     27.03 o 
  -5   3   3      321.08      325.88      5.07 o 
  -4   3   3     1464.85     1510.73     16.94 o 
  -3   3   3     2098.90     2181.96     23.53 o 
  -2   3   3      632.15      623.74      7.74 o 
  -1   3   3     5048.88     5350.48     55.44 o 
   0   3   3       69.75       77.14      4.28 o 
   1   3   3     1759.80     1804.28     35.26 o 
   2   3   3      114.48      126.80      3.91 o 
   3   3   3      945.31      985.43     17.11 o 
   4   3   3       23.25       22.53      3.34 o 
   6   3   3       45.62       65.30      5.42 o 
 -10   4   3      259.92      285.82     12.10 o 
  -9   4   3      115.08      124.97      7.30 o 
  -8   4   3      923.32      896.47     22.74 o 
  -7   4   3      183.57      185.89      8.14 o 
  -6   4   3     3332.09     3329.03     44.06 o 
  -5   4   3      770.23      802.30     10.10 o 
  -4   4   3      474.62      449.40      6.41 o 
  -3   4   3     1983.63     1942.84     21.32 o 
  -2   4   3     1312.08     1375.67     15.49 o 
  -1   4   3     2417.09     2443.04     32.45 o 
   0   4   3       43.18       54.59      2.58 o 
   1   4   3     2930.50     3004.72     45.90 o 
   2   4   3      369.20      375.29      7.60 o 
   3   4   3     1510.02     1474.79     31.50 o 
   4   4   3       65.30       54.24      4.59 o 
   5   4   3      525.38      532.63     16.06 o 
 -10   5   3      309.60      335.89     13.35 o 
  -9   5   3       31.89       46.11      5.22 o 
  -8   5   3     1855.04     1848.86     40.06 o 
  -7   5   3      909.79      866.85     21.49 o 
  -6   5   3      722.40      717.78     12.15 o 
  -5   5   3     1576.26     1582.34     22.64 o 
  -4   5   3      551.55      587.87      9.96 o 
  -3   5   3     2782.02     2811.50     30.23 o 
  -2   5   3       14.95       17.58      3.44 o 
  -1   5   3     1992.30     1993.16     27.44 o 
   0   5   3       19.83       20.21      1.99 o 
   1   5   3     2203.82     2191.46     36.30 o 
   2   5   3      612.71      598.98     11.06 o 
   3   5   3      418.85      448.34     13.56 o 
   4   5   3      291.45      287.49     11.06 o 
 -10   6   3      201.59      214.68     10.43 o 
  -9   6   3      203.32      214.89     10.01 o 
  -8   6   3      417.24      411.20     13.56 o 
  -7   6   3       88.89       90.74      3.97 o 
  -6   6   3       65.18       66.52      3.32 o 
  -5   6   3     1191.88     1228.74     18.59 o 
  -4   6   3       23.53       24.65      2.21 o 
  -3   6   3     1946.10     1860.54     37.14 o 
  -2   6   3      279.82      277.39      8.14 o 
  -1   6   3     2403.08     2311.48     58.62 o 
   0   6   3      593.14      591.21     10.69 o 
   1   6   3     1183.11     1177.75     22.74 o 
   2   6   3      534.02      520.94     15.02 o 
   3   6   3      395.90      411.41     13.56 o 
  -9   7   3      175.49      184.64      9.39 o 
  -8   7   3        7.58        5.01      3.34 o 
  -7   7   3      518.58      534.56     10.68 o 
  -6   7   3        0.40        1.12      1.88 o 
  -5   7   3      747.73      737.92     18.36 o 
  -4   7   3      204.88      233.04      8.76 o 
  -3   7   3      925.62      896.89     21.28 o 
  -2   7   3      497.51      471.71     13.77 o 
  -1   7   3      468.75      475.88     13.98 o 
   0   7   3      220.21      224.87      6.11 o 
   1   7   3      311.33      307.37      9.18 o 
   2   7   3      321.54      329.42     11.89 o 
  -9   8   3        0.44       -1.04      3.34 o 
  -8   8   3      150.15      155.86      5.67 o 
  -7   8   3      137.53      143.33      7.30 o 
  -6   8   3      132.87      133.10      7.09 o 
  -5   8   3      288.67      256.61      9.60 o 
  -4   8   3      706.68      685.76     18.15 o 
  -3   8   3       40.83       42.14      4.38 o 
  -2   8   3      279.92      278.10     10.43 o 
  -1   8   3        1.21        0.83      2.92 o 
   0   8   3      114.62      107.23      7.09 o 
  -8   9   3      337.78      340.69     12.31 o 
  -7   9   3        1.17        1.67      3.55 o 
  -6   9   3      449.69      455.02     14.40 o 
  -5   9   3        0.00       -0.21      2.92 o 
  -4   9   3      419.05      385.75     13.14 o 
  -3   9   3       96.73       98.26      6.68 o 
  -2   9   3       86.14       77.61      6.26 o 
   4 -11   4      288.67      290.83     11.68 o 
   5 -11   4        4.95        5.01      3.34 o 
   6 -11   4      185.29      174.20      9.18 o 
   7 -11   4      295.97      298.75     12.93 o 
   0 -10   4      263.95      277.06     10.22 o 
   2 -10   4       90.21      103.90      6.47 o 
   3 -10   4      431.04      446.25     13.98 o 
   4 -10   4      362.93      353.62     12.52 o 
   5 -10   4      160.39      154.18      8.14 o 
   6 -10   4       86.40       81.36      6.05 o 
   7 -10   4      217.15      217.18     10.22 o 
   8 -10   4       19.50       16.90      5.01 o 
   0  -9   4       11.34       13.77      3.34 o 
   1  -9   4      253.62      272.68     10.01 o 
   2  -9   4       28.19       34.63      3.96 o 
   3  -9   4       85.33       96.39      5.84 o 
   4  -9   4       50.12       60.71      5.01 o 
   5  -9   4      210.32      194.23      8.76 o 
   6  -9   4      110.13       97.01      6.68 o 
   7  -9   4      321.90      320.45     12.52 o 
   8  -9   4       33.82       39.22      5.84 o 
   9  -9   4       16.72       24.41      5.63 o 
  -3  -8   4      715.71      677.21     18.57 o 
  -2  -8   4        4.28        5.01      2.71 o 
  -1  -8   4      853.90      897.37      9.90 o 
   0  -8   4       76.53       91.17      5.63 o 
   1  -8   4     1154.22     1160.80     26.50 o 
   2  -8   4      146.95      146.46      6.68 o 
   3  -8   4       27.49       38.39      3.76 o 
   4  -8   4      340.44      349.66     11.27 o 
   5  -8   4       45.96       47.57      4.59 o 
   6  -8   4      440.94      414.54     13.56 o 
   7  -8   4      167.86      152.30      8.35 o 
   8  -8   4      194.68      193.82      9.81 o 
   9  -8   4       14.26       23.78      5.01 o 
  -4  -7   4       16.19       21.49      3.96 o 
  -3  -7   4      738.34      739.58     18.99 o 
  -2  -7   4     1011.38      954.68     21.91 o 
  -1  -7   4     1093.79     1106.98     23.99 o 
   0  -7   4      934.82      977.44     11.12 o 
   1  -7   4      608.55      653.34      7.01 o 
   2  -7   4     2338.29     2381.90     47.15 o 
   3  -7   4      333.75      341.52     10.43 o 
   4  -7   4     1966.94     2020.98     41.31 o 
   5  -7   4      453.81      462.32     13.56 o 
   6  -7   4     3077.30     2885.32     58.00 o 
   7  -7   4      166.73      164.82      8.55 o 
   8  -7   4      431.69      421.01     14.81 o 
   9  -7   4       26.97       29.63      5.42 o 
  -5  -6   4      791.66      767.96     20.45 o 
  -4  -6   4      130.31      151.67      7.30 o 
  -3  -6   4     1683.71     1644.40     34.42 o 
  -2  -6   4     2105.62     2088.57     41.31 o 
  -1  -6   4      555.48      570.57      7.93 o 
   0  -6   4      919.99      913.17     10.24 o 
   1  -6   4      649.25      683.58     10.90 o 
   2  -6   4     2607.37     2511.50     33.44 o 
   3  -6   4      343.21      366.98     10.64 o 
   4  -6   4     3594.60     3487.63     66.76 o 
   5  -6   4      100.44      114.54      6.26 o 
   6  -6   4      863.80      863.30     21.70 o 
   7  -6   4      171.44      176.92      8.76 o 
   8  -6   4      577.68      588.33     17.94 o 
   9  -6   4      328.30      369.90     14.40 o 
  -6  -5   4       84.51       91.80      6.26 o 
  -5  -5   4      379.11      387.63     12.52 o 
  -4  -5   4     1066.87      981.18     22.74 o 
  -3  -5   4     1124.56     1043.76     23.16 o 
  -2  -5   4      967.14      898.77     19.82 o 
  -1  -5   4      611.26      659.51     12.00 o 
   0  -5   4      814.91      777.94      8.78 o 
   1  -5   4     1701.04     1870.71     25.41 o 
   2  -5   4     4933.80     4851.70     62.16 o 
   3  -5   4       37.03       30.95      1.70 o 
   4  -5   4     2905.10     2828.28     37.33 o 
   5  -5   4       24.22       35.05      4.17 o 
   6  -5   4      708.30      728.32     18.99 o 
   7  -5   4      290.14      329.84     11.89 o 
   8  -5   4      336.72      327.13     12.52 o 
   9  -5   4      658.57      720.60     21.07 o 
  -7  -4   4      125.93      137.07      7.72 o 
  -6  -4   4      513.89      504.04     15.02 o 
  -5  -4   4        6.78       -0.42      2.29 o 
  -4  -4   4      870.86      853.50     19.82 o 
  -3  -4   4       80.08       81.78      4.38 o 
  -2  -4   4     2396.36     2501.93     25.37 o 
  -1  -4   4       22.14       44.47      2.40 o 
   0  -4   4     1843.95     1880.36     35.26 o 
   1  -4   4      544.11      595.59      9.18 o 
   2  -4   4     1173.40     1098.30     15.54 o 
   3  -4   4      504.75      488.60      7.93 o 
   4  -4   4     2570.11     2569.62     53.62 o 
   5  -4   4      950.55      970.66     14.73 o 
   6  -4   4      845.23      885.18     14.11 o 
   7  -4   4      740.37      765.04     20.24 o 
   8  -4   4       75.51       97.85      6.88 o 
   9  -4   4      419.75      439.79     15.44 o 
  -7  -3   4      362.47      318.99     11.47 o 
  -6  -3   4      258.26      229.70      8.97 o 
  -5  -3   4       99.03      105.15      5.42 o 
  -4  -3   4      355.54      341.73     10.01 o 
  -3  -3   4      870.80      997.05     11.44 o 
  -2  -3   4       97.70       99.69      2.27 o 
  -1  -3   4     1625.92     1765.41     33.38 o 
   0  -3   4     1056.47     1003.92     19.61 o 
   1  -3   4     6380.97     6364.12     80.68 o 
   2  -3   4      310.78      295.01      5.30 o 
   3  -3   4      352.48      373.26      6.53 o 
   4  -3   4      389.76      443.44      9.70 o 
   5  -3   4     2937.64     3066.07     41.73 o 
   6  -3   4       39.44       41.18      2.70 o 
   7  -3   4      373.51      415.19      8.64 o 
   8  -3   4      105.39      118.11      4.56 o 
  -8  -2   4      255.48      247.13      4.90 o 
  -7  -2   4      424.88      408.10      6.21 o 
  -6  -2   4     1479.18     1442.10     23.99 o 
  -5  -2   4     1746.50     1726.04     16.76 o 
  -4  -2   4      639.43      598.12     14.71 o 
  -3  -2   4     1519.15     1418.18     18.88 o 
  -2  -2   4        7.63        9.43      0.88 o 
  -1  -2   4     2264.05     2319.31     42.77 o 
   1  -2   4     4900.71     4667.79     81.78 o 
   2  -2   4       22.09       31.98      5.84 o 
   3  -2   4      190.40      172.50      9.91 o 
   4  -2   4      221.37      295.18      6.03 o 
   5  -2   4     1144.10     1163.15     17.94 o 
   6  -2   4     1006.63     1045.13     16.50 o 
   7  -2   4       20.64       22.86      3.13 o 
   8  -2   4      286.44      289.78     10.01 o 
  -8  -1   4      418.07      415.86      6.33 o 
  -7  -1   4     1644.88     1633.83     16.54 o 
  -6  -1   4      149.02      156.56      3.54 o 
  -5  -1   4     2760.14     2770.78     24.99 o 
  -4  -1   4       18.69       26.04      1.16 o 
  -3  -1   4     5508.67     5395.53     55.71 o 
  -2  -1   4      362.07      372.82      8.97 o 
  -1  -1   4    14403.85    14557.82    255.99 o 
   0  -1   4     1064.36     1092.79     21.49 o 
   1  -1   4     4123.08     3939.20     50.53 o 
   2  -1   4     2620.17     2709.03     35.41 o 
   3  -1   4     3233.55     3405.04     44.40 o 
   4  -1   4     1572.16     1562.60     25.77 o 
   5  -1   4       80.72       87.63      3.38 o 
   6  -1   4      472.04      462.43      9.07 o 
   7  -1   4       58.64       59.25      4.59 o 
   8  -1   4      864.41      891.67     22.11 o 
  -9   0   4      622.67      618.28      8.46 o 
  -8   0   4      171.47      182.22      3.79 o 
  -7   0   4     1057.76     1052.06     11.31 o 
  -6   0   4        4.96        7.64      1.10 o 
  -5   0   4     2166.96     2039.71     29.64 o 
  -4   0   4     1407.03     1510.62     21.31 o 
  -3   0   4     6000.96     5953.33     75.75 o 
  -2   0   4     5381.65     5412.90    116.80 o 
  -1   0   4     1386.32     1323.78     18.07 o 
   0   0   4     1920.90     1875.77     35.68 o 
   1   0   4     5437.68     5345.05     68.08 o 
   2   0   4     6315.48     6345.46     80.62 o 
   3   0   4      516.59      472.11      8.03 o 
   4   0   4     5064.28     5043.97    128.83 o 
   5   0   4        2.41        5.42      1.88 o 
   6   0   4     2569.95     2603.25     51.32 o 
   7   0   4        1.51        2.71      2.50 o 
  -9   1   4      512.69      501.21      7.11 o 
  -8   1   4        9.52       16.63      2.00 o 
  -7   1   4      397.49      399.94      5.54 o 
  -6   1   4       60.60       67.11      3.09 o 
  -5   1   4     4458.12     4518.59     47.38 o 
  -4   1   4     6288.79     6208.04     64.02 o 
  -3   1   4     4231.99     4179.26     43.55 o 
  -2   1   4     2663.29     2673.77     42.63 o 
  -1   1   4     5380.56     5266.70    129.56 o 
   0   1   4     5844.94     5675.72     58.92 o 
   1   1   4     3535.64     3704.61     39.22 o 
   2   1   4     3749.28     3583.85     37.82 o 
   3   1   4        0.59        5.22      2.09 o 
   4   1   4     2769.82     2729.68     52.78 o 
   5   1   4      353.44      372.40     11.47 o 
   6   1   4     1513.68     1555.94     33.80 o 
   7   1   4       58.87       60.92      5.22 o 
  -9   2   4      250.58      252.02     10.85 o 
  -8   2   4      349.63      323.41      7.69 o 
  -7   2   4      275.18      273.60      6.53 o 
  -6   2   4      587.96      610.84     10.59 o 
  -5   2   4     1141.19     1181.10     25.26 o 
  -4   2   4     2576.91     2611.80     28.13 o 
  -3   2   4       13.44       25.71      1.39 o 
  -2   2   4     1032.14     1022.02     11.87 o 
  -1   2   4     2381.88     2376.25     32.86 o 
   0   2   4     4480.87     4325.71     55.32 o 
   1   2   4        4.25        6.01      1.30 o 
   2   2   4     2924.69     2946.66     39.01 o 
   3   2   4      254.84      254.12      5.96 o 
   4   2   4     2135.78     2081.89     41.93 o 
   5   2   4      312.99      316.07     10.85 o 
   6   2   4      375.40      376.78     12.73 o 
 -10   3   4        6.68        6.26      3.76 o 
  -9   3   4       44.99       36.93      4.80 o 
  -8   3   4      767.09      762.12     20.24 o 
  -7   3   4        3.72        2.71      2.71 o 
  -6   3   4     1614.08     1628.86     23.35 o 
  -5   3   4       30.70       42.76      1.96 o 
  -4   3   4      650.02      667.82      8.71 o 
  -3   3   4        0.31        5.80      2.35 o 
  -2   3   4     1650.69     1728.40     19.14 o 
  -1   3   4      175.01      175.12      4.42 o 
   0   3   4      460.36      463.26      8.33 o 
   1   3   4     1262.93     1292.03     26.70 o 
   2   3   4      501.91      502.03      9.37 o 
   3   3   4      456.07      466.76      9.91 o 
   4   3   4      615.53      637.77     17.11 o 
   5   3   4      351.88      348.62     12.10 o 
 -10   4   4      231.88      221.56     10.64 o 
  -9   4   4       16.57       12.52      3.55 o 
  -8   4   4      628.56      616.29     17.52 o 
  -7   4   4     1438.73     1463.52     32.13 o 
  -6   4   4      143.28      133.28      4.27 o 
  -5   4   4     1881.50     1980.99     22.32 o 
  -4   4   4      716.45      760.29      9.83 o 
  -3   4   4     1130.11     1156.50     13.68 o 
  -2   4   4      910.42      918.90     14.08 o 
  -1   4   4     4862.64     4916.54     83.45 o 
   0   4   4        0.34        0.70      1.30 o 
   1   4   4     1586.30     1659.06     23.90 o 
   2   4   4      505.69      457.15      9.07 o 
   3   4   4     1555.26     1488.98     32.55 o 
   4   4   4        4.61        6.05      2.92 o 
   5   4   4      216.85      208.21      9.60 o 
 -10   5   4      616.92      621.29     19.40 o 
  -9   5   4      194.08      213.01      9.81 o 
  -8   5   4      725.43      739.58     19.82 o 
  -7   5   4      724.94      700.99     18.15 o 
  -6   5   4      106.03      107.28      6.36 o 
  -5   5   4     2034.87     2149.06     30.67 o 
  -4   5   4       70.26       86.15      3.38 o 
  -3   5   4     2510.01     2457.87     33.26 o 
  -2   5   4      205.02      212.21      5.29 o 
  -1   5   4     1990.07     2080.63     28.99 o 
   0   5   4      193.09      207.67      5.52 o 
   1   5   4     1140.54     1177.60     18.44 o 
   2   5   4      304.56      299.26      7.30 o 
   3   5   4      693.71      707.25     18.99 o 
   4   5   4      424.71      429.77     14.40 o 
  -9   6   4      699.04      714.76     20.45 o 
  -8   6   4      128.30      131.85      7.30 o 
  -7   6   4     1228.15     1237.44     19.53 o 
  -6   6   4      285.21      295.91      7.01 o 
  -5   6   4     2345.78     2355.20     46.32 o 
  -4   6   4      228.16      248.06      8.97 o 
  -3   6   4     1351.02     1383.83     29.63 o 
  -2   6   4        2.23        1.92      1.60 o 
  -1   6   4     3150.91     3189.66     43.08 o 
   0   6   4      551.03      558.00     11.47 o 
   1   6   4      824.35      843.33     14.75 o 
   2   6   4      445.02      467.95     14.40 o 
  -9   7   4      328.94      345.49     12.93 o 
  -8   7   4        0.03        2.50      3.13 o 
  -7   7   4     1147.17     1197.58     19.40 o 
  -6   7   4       82.85       89.29      5.84 o 
  -5   7   4     1175.12     1139.73     26.08 o 
  -4   7   4      690.91      690.14     17.94 o 
  -3   7   4      979.53     1013.93     23.99 o 
  -2   7   4      998.64      963.65     23.37 o 
  -1   7   4     1150.07     1122.21     26.29 o 
   0   7   4     1517.46     1532.37     23.67 o 
   1   7   4      596.46      593.98     11.95 o 
  -8   8   4       23.57       22.11      4.59 o 
  -7   8   4      300.08      316.91     11.68 o 
  -6   8   4       93.26      105.36      6.68 o 
  -5   8   4      528.42      516.56     15.65 o 
  -4   8   4      382.19      370.31     12.73 o 
  -3   8   4      221.85      231.99      9.81 o 
  -2   8   4      576.92      581.86     17.11 o 
  -1   8   4      261.86      249.10     10.64 o 
  -7   9   4       51.82       50.07      5.63 o 
  -6   9   4      279.00      264.96     11.06 o 
  -5   9   4        4.42        4.59      3.55 o 
  -4   9   4      193.28      180.25      8.97 o 
  -3   9   4       81.22       67.80      6.05 o 
   2 -11   5      478.64      506.76     16.27 o 
   3 -11   5      151.26      164.61      8.76 o 
   4 -11   5      381.44      411.41     14.40 o 
   5 -11   5      113.98      106.82      7.51 o 
   6 -11   5      161.51      169.82      9.18 o 
   1 -10   5      667.62      693.27     19.40 o 
   2 -10   5      316.32      318.16     11.68 o 
   3 -10   5      251.64      260.16     10.43 o 
   4 -10   5      587.63      588.33     17.32 o 
   5 -10   5     1504.88     1385.91     32.55 o 
   6 -10   5       51.06       56.12      5.63 o 
   7 -10   5      515.91      496.33     16.69 o 
   8 -10   5       15.64       12.73      4.17 o 
  -1  -9   5      298.46      342.36     12.73 o 
   0  -9   5        0.83       -0.42      2.09 o 
   1  -9   5      149.86      159.18      7.93 o 
   2  -9   5      174.45      173.16      7.93 o 
   3  -9   5      790.80      785.48     20.24 o 
   4  -9   5       23.72       30.25      3.96 o 
   5  -9   5      949.25      876.44     22.53 o 
   6  -9   5        8.96        6.68      3.55 o 
   7  -9   5      444.64      433.95     15.23 o 
   8  -9   5        2.62        9.60      3.96 o 
  -3  -8   5      215.71      235.32      5.24 o 
  -2  -8   5       32.73       36.88      2.12 o 
  -1  -8   5      288.50      289.63      5.12 o 
   0  -8   5      308.07      344.24     11.89 o 
   1  -8   5     1001.04     1047.94     24.83 o 
   2  -8   5        3.53        8.97      2.71 o 
   3  -8   5      742.66      721.02     18.36 o 
   4  -8   5       11.72       20.45      3.55 o 
   5  -8   5       38.44       44.02      4.59 o 
   6  -8   5        3.97        3.76      3.13 o 
   7  -8   5      144.60      143.12      8.35 o 
   8  -8   5       30.13       36.51      5.84 o 
   9  -8   5       39.51       47.15      6.05 o 
  -4  -7   5      133.36      129.38      3.89 o 
  -3  -7   5      155.61      174.32      5.32 o 
  -2  -7   5      289.85      291.39      5.28 o 
  -1  -7   5      361.46      371.81      5.81 o 
   0  -7   5      604.47      668.86      8.31 o 
   1  -7   5      856.12      901.19     14.23 o 
   2  -7   5     1033.49     1052.11     23.99 o 
   3  -7   5      184.14      170.87      7.30 o 
   4  -7   5      719.13      720.60     18.15 o 
   5  -7   5        7.42        9.81      2.92 o 
   6  -7   5      603.99      547.44     16.06 o 
   7  -7   5        4.90        8.14      3.76 o 
   8  -7   5      530.24      517.19     16.90 o 
   9  -7   5       13.04       19.19      5.01 o 
  -5  -6   5      295.10      293.40      6.00 o 
  -4  -6   5      746.21      715.13     10.08 o 
  -3  -6   5      388.39      393.87      8.03 o 
  -2  -6   5      720.74      761.25      9.70 o 
  -1  -6   5      462.59      495.38      6.73 o 
   0  -6   5     2324.93     2554.23     47.98 o 
   1  -6   5        0.82        7.93      1.30 o 
   2  -6   5     2428.12     2446.07     42.98 o 
   3  -6   5      344.64      342.15     10.22 o 
   4  -6   5     2710.91     2573.63     50.91 o 
   5  -6   5      699.07      732.07     18.57 o 
   6  -6   5      322.25      313.98     11.06 o 
   7  -6   5      219.35      214.89      9.81 o 
   8  -6   5      839.60      791.12     22.11 o 
   9  -6   5      262.75      276.64     12.31 o 
  -6  -5   5      167.14      157.13      4.42 o 
  -5  -5   5      259.21      258.52      5.31 o 
  -4  -5   5     1434.60     1437.24     16.74 o 
  -3  -5   5      163.99      162.72      3.66 o 
  -2  -5   5     2094.86     2091.32     22.02 o 
  -1  -5   5      727.09      777.76     10.85 o 
   0  -5   5     3770.11     3717.33     67.80 o 
   1  -5   5        0.70        2.38      0.95 o 
   2  -5   5     4111.15     4212.40     75.94 o 
   3  -5   5      382.78      361.07      6.65 o 
   4  -5   5     3211.17     3110.69     41.19 o 
   5  -5   5      891.31      902.52     21.28 o 
   6  -5   5     1361.47     1360.46     30.67 o 
   7  -5   5      264.88      251.19     10.43 o 
   8  -5   5      153.38      147.29      8.55 o 
   9  -5   5      255.76      275.81     12.10 o 
  -7  -4   5      244.16      241.92      5.62 o 
  -6  -4   5      624.19      635.99      9.51 o 
  -5  -4   5      305.82      306.09      5.66 o 
  -4  -4   5      955.16      942.95     16.48 o 
  -3  -4   5      786.51      808.13     10.01 o 
  -2  -4   5     3367.13     3457.29     34.53 o 
  -1  -4   5       23.85       20.86      2.50 o 
   0  -4   5     2595.07     2418.62     44.85 o 
   1  -4   5      871.98      918.80     18.57 o 
   2  -4   5     2661.35     2633.53     35.03 o 
   3  -4   5     1912.48     1925.64     26.25 o 
   4  -4   5      815.81      746.24     11.82 o 
   5  -4   5     2512.88     2571.87     34.92 o 
   6  -4   5     1081.01     1094.13     16.96 o 
   7  -4   5      885.99      878.11     22.53 o 
   8  -4   5      221.59      222.61     10.22 o 
   9  -4   5      391.49      405.78     14.81 o 
  -7  -3   5       78.93       71.83      3.00 o 
  -6  -3   5      150.82      149.75      4.17 o 
  -5  -3   5       38.11       33.56      1.93 o 
  -4  -3   5      499.85      516.49      7.20 o 
  -3  -3   5        1.37        2.12      0.88 o 
  -2  -3   5     1451.50     1427.01     28.37 o 
  -1  -3   5     1005.35     1093.83     22.11 o 
   0  -3   5     1382.47     1359.63     26.50 o 
   1  -3   5      570.14      556.53     16.17 o 
   2  -3   5     1524.29     1468.15     20.36 o 
   3  -3   5     3218.62     3390.69     44.40 o 
   4  -3   5      811.78      863.69     13.40 o 
   5  -3   5     1289.51     1310.22     19.45 o 
   6  -3   5       40.19       37.13      2.59 o 
   7  -3   5      694.65      713.82     12.77 o 
   8  -3   5       41.49       48.61      4.38 o 
  -8  -2   5       53.96       51.27      2.81 o 
  -7  -2   5        1.76        6.23      1.36 o 
  -6  -2   5      388.59      358.92      5.98 o 
  -5  -2   5       64.10       53.56      1.91 o 
  -4  -2   5        3.55        4.45      0.88 o 
  -3  -2   5      198.06      188.18      6.26 o 
  -2  -2   5      193.35      185.68      5.84 o 
  -1  -2   5     5771.83     5903.74    105.77 o 
   0  -2   5      686.14      724.56     15.44 o 
   1  -2   5     1597.51     1474.52     69.47 o 
   2  -2   5      292.76      275.15      5.53 o 
   3  -2   5     5944.09     6188.74     79.07 o 
   4  -2   5       82.52      101.03      4.28 o 
   5  -2   5      806.24      775.00     12.82 o 
   6  -2   5        0.65       26.29      3.96 o 
   7  -2   5      479.79      493.61     13.77 o 
   8  -2   5      100.29      102.23      6.05 o 
  -8  -1   5       60.78       52.37      2.37 o 
  -7  -1   5      421.12      393.38      5.85 o 
  -6  -1   5        0.29        0.02      0.93 o 
  -5  -1   5     1534.99     1453.26     14.24 o 
  -4  -1   5        1.26        3.13      1.18 o 
  -3  -1   5      407.88      388.67     10.22 o 
  -2  -1   5      528.66      591.04     13.35 o 
  -1  -1   5      658.74      587.08     13.14 o 
   0  -1   5      753.11      805.93     17.32 o 
   1  -1   5     2118.89     2048.35     27.43 o 
   2  -1   5      302.07      303.83     10.74 o 
   3  -1   5      382.85      396.32      7.22 o 
   4  -1   5      863.41      918.94     17.94 o 
   5  -1   5       81.08       79.07      4.59 o 
   6  -1   5      162.36      158.35      6.88 o 
   7  -1   5      150.27      159.39      7.51 o 
   8  -1   5      347.60      383.67     12.93 o 
  -9   0   5      306.09      304.26      5.49 o 
  -8   0   5      144.01      133.36      3.32 o 
  -7   0   5      352.03      330.98      5.05 o 
  -6   0   5      174.24      176.13      5.01 o 
  -5   0   5     1893.58     1819.81     25.88 o 
  -4   0   5     1338.81     1440.36     28.79 o 
  -3   0   5      824.46      815.47     12.39 o 
  -2   0   5      154.52      122.05      4.80 o 
  -1   0   5     2000.83     1983.48     29.94 o 
   0   0   5     2275.57     2189.76     41.73 o 
   1   0   5     1625.32     1737.10     38.39 o 
   2   0   5     2290.17     2270.57     30.38 o 
   3   0   5      349.91      374.28     10.43 o 
   4   0   5      183.57      205.71      7.51 o 
   5   0   5      176.67      181.30      7.30 o 
   6   0   5     1150.28     1167.90     26.70 o 
   7   0   5       16.25       29.42      4.38 o 
  -9   1   5      616.16      601.14     12.50 o 
  -8   1   5      146.03      143.28      5.08 o 
  -7   1   5     1558.19     1458.53     22.25 o 
  -6   1   5       34.87       40.88      2.64 o 
  -5   1   5      761.65      740.60      9.65 o 
  -4   1   5      679.44      649.24      8.51 o 
  -3   1   5      364.59      308.48      4.85 o 
  -2   1   5     5835.61     5866.53     60.66 o 
  -1   1   5     1899.92     1955.32     26.55 o 
   0   1   5     7463.91     7417.98     76.47 o 
   1   1   5      140.26      173.23      4.50 o 
   2   1   5     3738.86     3782.20     49.34 o 
   3   1   5      551.83      546.40     14.19 o 
   4   1   5     2123.41     2166.81     43.60 o 
   5   1   5      195.31      187.35      7.93 o 
   6   1   5     1509.58     1558.66     34.42 o 
  -9   2   5       80.96       94.30      6.68 o 
  -8   2   5      435.79      430.03      9.26 o 
  -7   2   5      902.23      842.63     14.21 o 
  -6   2   5      434.22      444.24      8.61 o 
  -5   2   5     1095.33     1148.18     13.88 o 
  -4   2   5     1251.09     1203.33     14.25 o 
  -3   2   5      309.93      256.15      4.36 o 
  -2   2   5     5550.98     5447.04     56.61 o 
  -1   2   5        9.35        9.96      1.62 o 
   0   2   5     2325.23     2255.61     30.61 o 
   1   2   5       35.28       48.19      2.73 o 
   2   2   5     3281.42     3274.90     43.44 o 
   3   2   5      673.39      653.10     11.50 o 
   4   2   5      950.61      933.61     22.32 o 
   6   2   5      470.62      456.48     14.81 o 
  -9   3   5      446.07      458.77     15.23 o 
  -8   3   5       10.99       25.24      3.76 o 
  -7   3   5      527.70      539.44     10.21 o 
  -6   3   5      355.20      364.29      6.05 o 
  -5   3   5      351.19      340.87      5.66 o 
  -4   3   5     1574.86     1580.54     18.19 o 
  -3   3   5     1287.09     1389.02     19.62 o 
  -2   3   5     3129.52     3064.03     37.00 o 
  -1   3   5       71.71       82.43      3.38 o 
   0   3   5      927.41      967.15     15.12 o 
   1   3   5       57.30       57.13      3.02 o 
   2   3   5     1477.04     1532.51     22.64 o 
   3   3   5      782.52      789.66     13.71 o 
   4   3   5      486.09      500.50     15.02 o 
   5   3   5      124.93      104.31      6.47 o 
  -9   4   5      138.03      149.38      8.35 o 
  -8   4   5      300.76      308.98     11.47 o 
  -7   4   5       56.93       52.78      4.59 o 
  -6   4   5       26.18       24.52      2.43 o 
  -5   4   5        1.27        0.98      1.75 o 
  -4   4   5     1771.52     1806.77     21.50 o 
  -3   4   5      134.97      153.51      4.63 o 
  -2   4   5      942.94      886.47     14.23 o 
  -1   4   5      219.76      247.64      6.11 o 
   0   4   5      263.58      247.71      6.19 o 
   1   4   5      501.29      506.34     10.22 o 
   2   4   5      438.16      412.32      8.92 o 
   3   4   5     1137.10     1087.16     25.66 o 
   4   4   5      165.64      165.44      8.35 o 
  -9   5   5      152.88      153.76      8.35 o 
  -8   5   5        0.67       -0.63      2.71 o 
  -7   5   5      101.75       97.43      5.84 o 
  -6   5   5       69.98       78.97      3.69 o 
  -5   5   5      262.04      293.70      6.70 o 
  -4   5   5      302.86      303.76     10.22 o 
  -3   5   5     1031.49     1058.10     16.58 o 
  -2   5   5       50.94       61.39      3.24 o 
  -1   5   5      287.42      305.20      7.14 o 
   0   5   5        8.08       18.46      8.45 o 
   1   5   5     1071.80     1042.85     17.26 o 
   2   5   5       39.20       39.93      3.02 o 
   3   5   5      151.90      146.46      7.72 o 
  -9   6   5      245.24      257.66     11.06 o 
  -8   6   5      126.12      142.91      7.51 o 
  -7   6   5      902.73      952.93     27.02 o 
  -6   6   5       96.84       89.29      5.84 o 
  -5   6   5      630.00      630.26     16.90 o 
  -4   6   5        2.81       -1.25      2.50 o 
  -3   6   5      267.04      284.99     10.22 o 
  -2   6   5        0.52       -1.04      2.09 o 
  -1   6   5     1041.63     1011.42     16.73 o 
   0   6   5      220.56      235.52      6.78 o 
   1   6   5      270.84      261.33      7.14 o 
   2   6   5      116.50      132.48      7.51 o 
  -7   7   5     1854.88     1885.16     39.85 o 
  -6   7   5       20.37       13.56      3.76 o 
  -5   7   5      389.27      383.87     12.93 o 
  -4   7   5       41.54       48.19      5.01 o 
  -3   7   5      802.64      805.30     21.07 o 
  -2   7   5     1235.84     1180.21     27.96 o 
  -1   7   5      574.82      544.52     16.48 o 
   0   7   5      686.34      684.34     13.27 o 
  -7   8   5      404.86      423.72     14.40 o 
  -6   8   5       68.36       68.01      5.84 o 
  -5   8   5      536.18      566.01     17.11 o 
  -4   8   5      368.97      375.32     13.35 o 
  -3   8   5      575.29      548.48     17.11 o 
  -2   8   5      930.87      927.56     24.41 o 
   2 -11   6      351.93      366.77     13.77 o 
   3 -11   6      111.99      110.57      7.51 o 
   4 -11   6      155.82      178.59      9.39 o 
   5 -11   6      182.78      187.14      9.81 o 
   6 -11   6      104.97      112.45      7.93 o 
   0 -10   6      494.23      540.55     17.32 o 
   1 -10   6      101.65      118.92      7.51 o 
   2 -10   6      373.94      382.41     13.35 o 
   3 -10   6      521.37      506.55     15.86 o 
   4 -10   6      141.60      159.39      8.35 o 
   5 -10   6      544.66      555.37     17.32 o 
   6 -10   6       14.52       14.40      4.17 o 
   7 -10   6      338.88      342.78     13.77 o 
   0  -9   6      183.81      199.45      9.39 o 
   1  -9   6      433.83      468.99     15.02 o 
   2  -9   6      230.20      233.66      9.60 o 
   3  -9   6     1129.29     1051.69     25.45 o 
   4  -9   6        0.84        8.35      3.34 o 
   5  -9   6      421.68      435.20     14.40 o 
   6  -9   6       50.45       50.49      5.42 o 
   7  -9   6      968.63      902.94     24.41 o 
   8  -9   6       53.43       64.88      6.68 o 
  -3  -8   6       58.82       55.70      2.82 o 
  -2  -8   6      204.40      221.73      4.77 o 
  -1  -8   6      231.14      233.19      4.58 o 
   1  -8   6     1337.58     1347.73     30.67 o 
   2  -8   6        2.30        2.50      2.09 o 
   3  -8   6      696.73      637.77     17.32 o 
   4  -8   6       21.75       20.86      3.55 o 
   5  -8   6     1215.17     1174.57     27.75 o 
   6  -8   6       93.66      111.20      7.09 o 
   7  -8   6      370.20      382.21     13.98 o 
   8  -8   6      263.94      267.46     11.89 o 
  -4  -7   6        0.07        0.42      1.39 o 
  -3  -7   6      363.16      363.85      6.35 o 
  -2  -7   6      116.30      117.79      3.32 o 
  -1  -7   6     1071.03     1073.18     23.57 o 
   0  -7   6        2.06        3.13      1.88 o 
   1  -7   6      647.76      637.98     12.10 o 
   2  -7   6        5.72        8.14      2.29 o 
   3  -7   6      430.12      373.65     11.68 o 
   4  -7   6       56.97       56.75      4.59 o 
   5  -7   6      844.81      803.63     20.65 o 
   6  -7   6       69.73       61.75      5.42 o 
   7  -7   6       41.74       48.19      5.42 o 
   8  -7   6      333.75      348.62     13.77 o 
   9  -7   6      119.09      134.36      9.18 o 
  -5  -6   6      105.48      105.09      3.54 o 
  -4  -6   6       11.60       17.86      1.93 o 
  -3  -6   6      336.91      339.45      5.97 o 
  -2  -6   6        7.65       11.10      1.88 o 
  -1  -6   6      273.83      267.04      8.55 o 
   0  -6   6      465.55      511.55     12.52 o 
   1  -6   6       71.50       66.89      5.74 o 
   2  -6   6      571.04      577.00     10.85 o 
   3  -6   6       78.61       75.27      7.51 o 
   4  -6   6       10.82        7.51      2.71 o 
   5  -6   6       30.63       28.79      3.76 o 
   6  -6   6      546.08      561.83     16.27 o 
   7  -6   6       13.27       14.60      4.17 o 
   8  -6   6      145.86      134.36      8.55 o 
   9  -6   6        1.09       -0.42      3.96 o 
  -6  -5   6      288.34      282.81      7.82 o 
  -5  -5   6      257.55      261.63      5.84 o 
  -4  -5   6      540.67      537.81      8.12 o 
  -3  -5   6      619.36      645.24      8.81 o 
  -2  -5   6     2142.36     2184.75     42.98 o 
  -1  -5   6      150.73      161.48      6.05 o 
   0  -5   6      934.16      914.41     19.40 o 
   1  -5   6       32.22       25.39      2.61 o 
   2  -5   6     1633.59     1612.06     28.48 o 
   3  -5   6       82.19       73.83      3.00 o 
   4  -5   6      731.28      682.19     11.23 o 
   5  -5   6      279.89      293.54     10.22 o 
   6  -5   6     1191.34     1181.67     27.54 o 
   7  -5   6      237.04      200.28      9.39 o 
   8  -5   6       87.65       90.54      7.09 o 
  -6  -4   6      212.22      224.71      5.09 o 
  -5  -4   6      527.13      487.31      7.58 o 
  -4  -4   6     1317.02     1348.74     15.67 o 
  -3  -4   6       70.48       72.39      4.38 o 
  -2  -4   6     4636.67     4677.85     85.75 o 
  -1  -4   6      294.07      312.52      8.76 o 
   0  -4   6     2723.46     2707.15     50.49 o 
   1  -4   6      136.92      139.64      3.74 o 
   2  -4   6     2181.62     2076.71     28.47 o 
   3  -4   6     2934.73     2945.53     39.23 o 
   4  -4   6      417.43      391.58     10.74 o 
   5  -4   6      712.43      699.54     16.38 o 
   6  -4   6      194.88      196.58      5.46 o 
   7  -4   6      417.38      440.20     14.40 o 
   8  -4   6       45.88       49.86      6.05 o 
  -7  -3   6      256.06      262.22      6.36 o 
  -6  -3   6     1317.23     1247.11     15.32 o 
  -5  -3   6      431.09      408.30     10.95 o 
  -4  -3   6     2376.48     2375.85     46.73 o 
  -3  -3   6      213.54      215.72      7.30 o 
  -2  -3   6     2779.24     2723.63     51.32 o 
  -1  -3   6       93.42      117.67      4.80 o 
   0  -3   6     6849.92     6699.87    119.96 o 
   1  -3   6      424.59      398.27     10.22 o 
   2  -3   6     1203.64     1075.23     15.93 o 
   3  -3   6      837.32      814.32     15.75 o 
   4  -3   6     1128.99     1194.70     17.84 o 
   5  -3   6     1365.46     1279.42     19.38 o 
   6  -3   6       34.74       32.49      4.07 o 
   7  -3   6      769.22      777.35     18.99 o 
   8  -3   6       20.19       31.29      3.96 o 
  -8  -2   6      158.18      164.66      4.45 o 
  -7  -2   6        7.47       16.03      1.93 o 
  -6  -2   6      410.19      427.70      6.89 o 
  -5  -2   6      458.44      443.33     12.52 o 
  -4  -2   6     3400.37     3400.84     64.05 o 
  -3  -2   6      159.21      170.45      6.26 o 
  -2  -2   6     4602.65     4715.19     85.75 o 
  -1  -2   6     1905.37     1949.62     37.55 o 
   0  -2   6       63.86       35.26      2.92 o 
   1  -2   6     4437.24     4402.43     69.37 o 
   2  -2   6      516.10      461.17      8.03 o 
   3  -2   6     2572.09     2616.68     66.87 o 
   4  -2   6      665.51      683.58     11.58 o 
   5  -2   6     3218.47     3206.88     43.37 o 
   6  -2   6        5.51        3.76      2.09 o 
   7  -2   6      890.25      942.58     22.74 o 
   8  -2   6       39.94       51.11      5.22 o 
  -8  -1   6      207.75      211.05      6.70 o 
  -7  -1   6       33.35       37.96      9.81 o 
  -6  -1   6       16.47       29.93     10.95 o 
  -5  -1   6      331.04      302.86      6.86 o 
  -4  -1   6     1463.38     1449.74     23.26 o 
  -3  -1   6     1528.94     1564.50     31.29 o 
  -2  -1   6      661.30      721.64     16.27 o 
  -1  -1   6      352.75      292.50      8.35 o 
   0  -1   6       55.27       55.70      3.76 o 
   1  -1   6     2248.85     2193.80     29.49 o 
   2  -1   6        0.42        1.70      1.46 o 
   3  -1   6     2477.54     2484.12     33.63 o 
   4  -1   6        4.58        9.81      2.50 o 
   5  -1   6     1367.87     1436.40     30.67 o 
   6  -1   6      225.05      220.52      8.55 o 
   7  -1   6      268.42      301.68     10.85 o 
  -8   0   6       37.70       41.69      3.17 o 
  -7   0   6     1301.05     1207.27     19.46 o 
  -6   0   6      398.22      409.16      8.55 o 
  -5   0   6      617.74      591.68     10.54 o 
  -4   0   6      101.26      127.82      5.53 o 
  -3   0   6     1287.63     1198.15     24.83 o 
  -2   0   6      162.40      165.65      6.05 o 
  -1   0   6     2876.33     2938.10     55.49 o 
   0   0   6       49.76       45.48      3.55 o 
   1   0   6     1504.46     1504.91     20.91 o 
   2   0   6        3.56        1.88      1.88 o 
   3   0   6      959.67      938.20     21.28 o 
   4   0   6       24.06       24.83      3.34 o 
   5   0   6      608.96      599.80     16.27 o 
   6   0   6      302.12      328.17     11.27 o 
   7   0   6       68.21       73.65      5.84 o 
  -9   1   6      349.48      336.78      8.75 o 
  -8   1   6      311.50      290.09      7.57 o 
  -7   1   6     1683.88     1651.21     24.91 o 
  -6   1   6       81.47       80.19      3.46 o 
  -5   1   6     1072.76     1037.76     20.24 o 
  -4   1   6      218.09      196.44      6.18 o 
  -3   1   6      393.36      363.23      7.77 o 
  -2   1   6     1633.49     1749.54     35.36 o 
  -1   1   6     1044.25     1022.29     15.64 o 
   0   1   6     3175.06     3197.02     42.33 o 
   1   1   6      158.19      150.21      4.80 o 
   2   1   6      414.30      432.90     12.10 o 
   3   1   6      155.71      159.81      6.88 o 
   4   1   6     1036.37      983.05     23.16 o 
   5   1   6       98.10       96.18      5.84 o 
   6   1   6      381.37      383.04     13.14 o 
  -9   2   6      448.75      440.83     15.02 o 
  -8   2   6       55.81       53.46      3.24 o 
  -7   2   6      320.01      326.85      7.59 o 
  -6   2   6      818.54      802.27     13.49 o 
  -5   2   6      864.34      889.17     11.52 o 
  -4   2   6     5243.70     5172.65     54.28 o 
  -3   2   6       57.19       65.28      3.24 o 
  -2   2   6     3459.13     3442.43     50.59 o 
  -1   2   6       91.14       93.92      3.69 o 
   0   2   6     3015.34     2948.74     39.60 o 
   1   2   6        0.75       20.03      3.13 o 
   2   2   6     1096.32     1152.78     18.00 o 
   3   2   6      202.13      202.16      8.35 o 
   5   2   6      337.76      323.37     11.68 o 
  -9   3   6      509.43      499.45     16.06 o 
  -8   3   6       86.49       84.08      5.84 o 
  -7   3   6      606.85      606.06     11.35 o 
  -6   3   6     1327.23     1334.85     16.42 o 
  -5   3   6      155.87      153.36      4.48 o 
  -4   3   6     4853.24     4787.84     89.29 o 
  -3   3   6       54.94       49.89      3.09 o 
  -2   3   6     3001.21     3008.21     46.94 o 
  -1   3   6       22.29       27.17      2.58 o 
   0   3   6     3705.63     3734.94     54.76 o 
   1   3   6      701.13      690.97     17.32 o 
   2   3   6     1804.95     1779.18     36.51 o 
   3   3   6      904.27      894.40     17.52 o 
   4   3   6      494.66      500.50     15.23 o 
  -9   4   6      215.63      229.49     10.22 o 
  -8   4   6     1025.85     1040.22     25.45 o 
  -7   4   6       14.26       18.36      3.34 o 
  -6   4   6     1499.45     1505.08     22.42 o 
  -5   4   6        5.89        6.61      1.47 o 
  -4   4   6     4842.23     4822.06     62.77 o 
  -3   4   6       63.78       56.13      3.32 o 
  -2   4   6     1676.71     1612.22     23.75 o 
  -1   4   6        1.18        1.49      1.75 o 
   0   4   6     1484.86     1520.28     22.94 o 
   1   4   6     1110.32     1059.24     17.41 o 
   2   4   6      599.43      607.81     11.95 o 
   3   4   6      822.28      814.06     21.28 o 
  -9   5   6        6.90        9.81      3.76 o 
  -8   5   6      113.62      140.82      7.72 o 
  -7   5   6        3.24        2.29      2.92 o 
  -6   5   6      574.65      552.65     15.44 o 
  -5   5   6       92.24       97.22      6.05 o 
  -4   5   6      735.00      704.95     18.36 o 
  -3   5   6      548.33      521.53     11.16 o 
  -2   5   6      874.18      896.51     15.18 o 
  -1   5   6     1262.11     1266.29     35.78 o 
   0   5   6      345.89      335.29      8.11 o 
   1   5   6      579.37      587.90     11.87 o 
   2   5   6      157.92      162.57      5.75 o 
  -7   6   6      517.14      500.08     15.23 o 
  -6   6   6      341.22      347.57     12.10 o 
  -5   6   6       68.37       70.10      5.63 o 
  -4   6   6       12.86       13.35      3.76 o 
  -3   6   6      359.18      354.46     12.31 o 
  -2   6   6       10.85        6.88      3.55 o 
  -1   6   6     1051.67      997.05     18.36 o 
   0   6   6        1.18        6.42      2.43 o 
   1   6   6      376.17      375.25      9.22 o 
  -7   7   6      456.44      455.85     15.02 o 
  -6   7   6       71.77       71.98      6.05 o 
  -5   7   6      792.72      772.76     20.86 o 
  -4   7   6       52.77       59.67      5.84 o 
  -3   7   6      480.36      461.48     15.23 o 
  -2   7   6      121.68      125.39      7.51 o 
  -1   7   6       92.56      102.64      7.30 o 
  -6   8   6      437.89      432.69     15.02 o 
  -5   8   6      258.93      243.05     11.06 o 
  -4   8   6      474.81      470.66     15.86 o 
  -3   8   6      245.18      233.45     11.06 o 
   3 -11   7        1.88       -2.92      2.92 o 
   4 -11   7      207.78      215.30     10.43 o 
   5 -11   7       38.98       42.98      5.63 o 
   0 -10   7      196.11      234.08     11.06 o 
   1 -10   7       35.18       51.32      5.63 o 
   2 -10   7      250.40      237.42     10.43 o 
   3 -10   7      132.65      139.99      7.93 o 
   4 -10   7       53.51       63.84      5.63 o 
   5 -10   7      300.52      325.46     12.73 o 
   6 -10   7        3.96       -0.42      3.34 o 
   7 -10   7      163.13      144.58      8.76 o 
   0  -9   7      598.60      633.60     18.99 o 
   1  -9   7      431.03      476.30     15.44 o 
   2  -9   7       21.58       32.34      4.38 o 
   3  -9   7      427.69      396.60     13.35 o 
   4  -9   7        6.90        9.39      3.34 o 
   5  -9   7      602.19      568.09     17.32 o 
   6  -9   7       36.73       43.19      5.22 o 
   7  -9   7      206.28      200.70     10.22 o 
   8  -9   7       68.83       73.65      7.30 o 
  -3  -8   7      332.15      307.96      7.93 o 
  -2  -8   7      284.61      315.03     11.06 o 
  -1  -8   7      760.73      759.61     18.78 o 
   1  -8   7      838.44      820.74     21.49 o 
   2  -8   7       34.41       30.67      3.96 o 
   3  -8   7     1378.62     1311.43     30.04 o 
   4  -8   7       14.02       15.86      3.55 o 
   5  -8   7     2577.17     2504.37     51.95 o 
   6  -8   7      747.12      682.63     19.40 o 
   7  -8   7      231.78      229.91     10.85 o 
   8  -8   7      240.68      244.51     11.47 o 
  -4  -7   7      171.14      183.89      4.61 o 
  -3  -7   7      693.04      723.94     18.99 o 
  -2  -7   7      104.55      115.37      6.05 o 
  -1  -7   7      434.33      429.77     12.10 o 
   0  -7   7      244.08      252.86      8.14 o 
   1  -7   7     1014.12     1051.25     16.66 o 
   2  -7   7       11.95       10.01      2.50 o 
   3  -7   7     3351.43     3161.75     62.17 o 
   4  -7   7      252.80      255.99      9.60 o 
   5  -7   7      361.93      325.67     11.47 o 
   6  -7   7      330.71      335.26     12.10 o 
   7  -7   7      301.60      295.21     11.89 o 
   8  -7   7      371.33      419.76     15.44 o 
  -5  -6   7      362.29      361.80      6.89 o 
  -4  -6   7        2.10        1.46      1.39 o 
  -3  -6   7      314.36      289.78     10.01 o 
  -2  -6   7      165.98      183.38      7.30 o 
  -1  -6   7      482.50      476.30     12.73 o 
   0  -6   7       40.84       40.68      3.34 o 
   1  -6   7     1698.76     1640.47     23.85 o 
   2  -6   7      475.33      495.51      9.09 o 
   3  -6   7     1835.39     1792.63     25.56 o 
   4  -6   7      565.55      545.98     15.02 o 
   5  -6   7      403.37      387.42     12.52 o 
   6  -6   7      231.03      226.57      9.60 o 
   7  -6   7      262.61      266.42     11.27 o 
   8  -6   7      394.12      393.89     14.60 o 
  -6  -5   7       48.14       44.27      2.62 o 
  -5  -5   7      162.52      168.12      4.39 o 
  -4  -5   7       74.82       73.44      5.22 o 
  -3  -5   7        5.93        8.55      2.71 o 
  -2  -5   7      922.22      914.41     20.86 o 
  -1  -5   7      703.94      700.78     16.48 o 
   0  -5   7      704.98      673.03     15.65 o 
   1  -5   7      491.69      483.74      8.97 o 
   2  -5   7      106.62       95.31      3.46 o 
   3  -5   7       10.07       17.25      2.29 o 
   4  -5   7      645.92      641.13     11.47 o 
   5  -5   7        1.72       10.57      1.85 o 
   6  -5   7      561.39      552.03     16.06 o 
   7  -5   7       60.36       51.32      6.05 o 
   8  -5   7      459.42      494.45     16.48 o 
  -6  -4   7       38.21       31.50      4.17 o 
  -5  -4   7       47.58       47.98      4.59 o 
  -4  -4   7      336.74      346.32     11.06 o 
  -3  -4   7     1153.30     1174.36     25.66 o 
  -2  -4   7      393.46      403.90     11.27 o 
  -1  -4   7       81.72      100.77      4.80 o 
   0  -4   7     2817.94     2831.49     53.41 o 
   1  -4   7      261.43      262.63      5.90 o 
   2  -4   7      932.42      925.25     18.36 o 
   3  -4   7      577.17      552.88      9.81 o 
   4  -4   7      216.68      223.50      5.53 o 
   5  -4   7      546.90      559.97     10.36 o 
   6  -4   7      155.28      156.31      5.11 o 
  -7  -3   7       87.74       76.77      5.84 o 
  -6  -3   7      927.80      881.03     22.11 o 
  -5  -3   7      252.17      240.55      8.97 o 
  -4  -3   7     2587.63     2440.73     48.19 o 
  -3  -3   7       35.88       36.30      3.55 o 
  -2  -3   7      579.16      521.78     13.14 o 
  -1  -3   7       56.60       51.53      3.76 o 
   0  -3   7      936.77      876.86     19.19 o 
   1  -3   7     1708.50     1673.47     30.98 o 
   2  -3   7      474.33      449.98      8.26 o 
   3  -3   7     1233.65     1199.90     27.23 o 
   4  -3   7      159.03      167.95      4.79 o 
   5  -3   7     1353.82     1370.12     20.79 o 
   6  -3   7       31.63       30.25      3.55 o 
   7  -3   7      454.63      464.61     13.56 o 
  -7  -2   7       38.29       41.31      4.59 o 
  -6  -2   7      468.03      461.28     13.77 o 
  -5  -2   7      752.67      769.00     18.78 o 
  -4  -2   7     2008.03     1912.70     38.60 o 
  -2  -2   7     4933.96     5023.96     92.00 o 
  -1  -2   7     3095.52     3118.98     58.62 o 
   0  -2   7      177.79      160.23      6.26 o 
   1  -2   7     1182.32     1086.12     37.03 o 
   2  -2   7      634.08      608.74     16.69 o 
   3  -2   7     4544.04     4555.58     59.60 o 
   4  -2   7      117.79      110.57      5.63 o 
   5  -2   7      714.80      709.33     17.73 o 
   6  -2   7        4.95        2.92      2.29 o 
   7  -2   7      516.79      516.77     15.02 o 
  -8  -1   7      396.32      403.85     15.54 o 
  -7  -1   7      152.17      151.71      5.38 o 
  -6  -1   7      617.87      592.71     15.86 o 
  -5  -1   7        4.57        2.50      2.29 o 
  -4  -1   7      506.48      493.40     13.14 o 
  -3  -1   7     1298.22     1379.24     28.58 o 
  -2  -1   7       24.12       10.64      2.50 o 
  -1  -1   7     1584.68     1527.57     31.09 o 
   0  -1   7       14.13       16.90      2.92 o 
   1  -1   7     2517.24     2460.62     33.25 o 
   2  -1   7        4.08        4.09      1.45 o 
   3  -1   7     5210.43     4984.95     92.21 o 
   4  -1   7      565.84      598.34     15.65 o 
   5  -1   7     1274.26     1276.38     28.37 o 
   6  -1   7      302.80      289.58     10.64 o 
   7  -1   7      597.60      622.34     17.94 o 
  -8   0   7       69.72       79.96      4.19 o 
  -7   0   7      176.49      172.59      7.82 o 
  -6   0   7      594.45      611.93     11.50 o 
  -5   0   7      535.41      545.97     10.18 o 
  -4   0   7      216.54      228.24      7.93 o 
  -3   0   7      916.43      930.48     20.65 o 
  -2   0   7       37.05       35.05      3.34 o 
  -1   0   7     2314.34     2325.57     45.69 o 
   0   0   7       23.23       28.37      3.34 o 
   1   0   7     1935.22     1835.71     37.14 o 
   2   0   7      143.23      132.27      6.05 o 
   3   0   7     1632.61     1576.39     33.17 o 
   4   0   7      711.02      682.63     17.73 o 
   5   0   7      609.68      581.86     16.48 o 
   6   0   7      322.93      322.54     11.68 o 
  -9   1   7      111.91      110.09      5.16 o 
  -8   1   7       31.25       37.37      3.09 o 
  -7   1   7      112.98      100.88      4.69 o 
  -6   1   7       47.94       46.11      2.87 o 
  -5   1   7      243.83      263.53      9.91 o 
  -4   1   7       48.39       50.75      2.23 o 
  -3   1   7       41.79       41.31      6.15 o 
  -2   1   7       20.37       28.98      2.58 o 
  -1   1   7     2328.84     2310.12     39.85 o 
   0   1   7      388.46      403.30      8.26 o 
   1   1   7     1237.78     1182.05     18.57 o 
   3   1   7      246.55      264.54      9.60 o 
   4   1   7      387.60      361.34     12.10 o 
   5   1   7      124.69      118.50      6.88 o 
  -9   2   7       88.44       95.76      6.88 o 
  -8   2   7        0.33       -1.91      3.44 o 
  -7   2   7      389.68      387.95      9.18 o 
  -6   2   7      497.29      479.36     12.10 o 
  -5   2   7       34.21       41.80      2.32 o 
  -4   2   7       28.81       31.11      1.99 o 
  -3   2   7      274.83      265.81      6.49 o 
  -2   2   7       71.74       78.62      4.69 o 
  -1   2   7        1.50        1.25      1.77 o 
   0   2   7      905.22      938.75     15.42 o 
   1   2   7       39.16       43.31      2.95 o 
   2   2   7      515.57      522.12     10.40 o 
   3   2   7       19.03       18.36      3.55 o 
   4   2   7       71.94       70.10      5.63 o 
   5   2   7        0.34       -5.01      2.50 o 
  -9   3   7       73.00       98.26      7.09 o 
  -8   3   7      281.94      270.17     10.64 o 
  -7   3   7       12.61       12.52      3.13 o 
  -6   3   7      920.75      920.33     16.26 o 
  -5   3   7      179.96      184.31      8.63 o 
  -4   3   7      996.59     1020.48     16.60 o 
  -3   3   7      169.66      181.11      5.46 o 
  -2   3   7     1348.41     1363.92     20.87 o 
  -1   3   7      472.26      516.96     10.25 o 
   0   3   7      783.77      810.66     14.09 o 
   1   3   7      483.19      478.49     23.37 o 
   2   3   7     1089.20     1005.03     17.03 o 
   3   3   7      487.92      489.65     15.23 o 
   4   3   7      113.69      112.24      7.09 o 
  -9   4   7       80.54       81.16      6.47 o 
  -8   4   7      537.77      545.77     16.27 o 
  -7   4   7      106.21      111.62      6.05 o 
  -6   4   7      755.43      736.76     13.05 o 
  -5   4   7       14.16       16.81      2.58 o 
  -4   4   7      690.20      715.79     22.64 o 
  -3   4   7     1063.37     1070.20     17.48 o 
  -2   4   7      966.06      960.34     32.86 o 
  -1   4   7      426.96      426.35      9.21 o 
   0   4   7      989.04      977.41     16.60 o 
   1   4   7      596.33      612.01     12.10 o 
   2   4   7       31.98       40.98      3.46 o 
   3   4   7      947.42      990.77     25.45 o 
  -8   5   7      555.48      579.36     16.90 o 
  -6   5   7     1574.74     1545.93     33.80 o 
  -5   5   7       24.58       32.34      4.59 o 
  -4   5   7      489.15      495.49     15.02 o 
  -3   5   7      329.25      339.73      8.16 o 
  -2   5   7     1289.93     1295.98     20.72 o 
  -1   5   7     1025.18      988.94     17.03 o 
   0   5   7      727.92      688.84     13.27 o 
   1   5   7      634.15      647.38     13.13 o 
  -7   6   7       40.00       40.68      5.42 o 
  -6   6   7      111.67      116.62      7.30 o 
  -5   6   7      310.59      310.02     11.89 o 
  -4   6   7      857.83      883.96     22.95 o 
  -3   6   7      791.20      806.97     21.70 o 
  -2   6   7       98.76      108.07      7.30 o 
  -1   6   7      441.80      468.68     10.53 o 
   0   6   7       29.59       39.06      3.68 o 
  -7   7   7        6.42        6.47      4.17 o 
  -6   7   7        1.20       -0.63      3.76 o 
  -5   7   7      354.82      354.04     13.35 o 
  -4   7   7       90.92       98.47      7.30 o 
  -3   7   7      488.14      514.68     16.90 o 
  -2   7   7        9.09        3.34      3.76 o 
   4 -11   8      284.81      269.76     12.10 o 
   0 -10   8       11.98       14.81      4.17 o 
   1 -10   8       79.81       83.45      6.88 o 
   2 -10   8       24.56       23.57      4.59 o 
   3 -10   8      146.44      154.59      8.55 o 
   4 -10   8       69.89       66.97      5.84 o 
   5 -10   8      125.14      120.59      7.93 o 
   6 -10   8      221.62      215.30     10.85 o 
   0  -9   8      409.11      398.48     14.60 o 
   1  -9   8       19.13       24.20      4.38 o 
   2  -9   8      144.17      142.08      7.93 o 
   3  -9   8      141.71      138.11      7.72 o 
   4  -9   8        5.27        6.68      3.34 o 
   5  -9   8       10.23       18.78      4.17 o 
   6  -9   8       37.86       29.42      4.80 o 
   7  -9   8       64.92       61.13      6.05 o 
  -3  -8   8      148.20      165.86      8.35 o 
  -2  -8   8      197.75      221.98      9.18 o 
  -1  -8   8      227.52      250.98      9.18 o 
   0  -8   8       39.02       43.60      3.96 o 
   1  -8   8     1055.21     1104.89     27.12 o 
   2  -8   8       45.71       58.42      5.22 o 
   3  -8   8      850.11      800.09     20.86 o 
   4  -8   8        0.33        2.71      2.71 o 
   5  -8   8      211.91      226.15     10.01 o 
   6  -8   8       87.75       85.12      6.68 o 
   7  -8   8      145.82      130.81      8.35 o 
  -4  -7   8      202.70      220.31      9.81 o 
  -3  -7   8      455.91      484.22     14.60 o 
  -2  -7   8      152.80      171.49      7.72 o 
  -1  -7   8      469.84      480.68     13.35 o 
   0  -7   8       65.13       84.49      5.01 o 
   1  -7   8      460.95      495.01      9.80 o 
   2  -7   8      445.64      453.56     13.77 o 
   3  -7   8      690.11      613.57     16.90 o 
   4  -7   8      741.75      703.91     18.78 o 
   5  -7   8      143.83      137.07      7.51 o 
   6  -7   8      187.77      179.84      8.76 o 
   7  -7   8      104.46       88.88      6.88 o 
   8  -7   8      356.63      359.47     14.40 o 
  -5  -6   8      174.94      177.96      8.97 o 
  -4  -6   8       14.26       22.95      3.96 o 
  -3  -6   8      318.79      329.63     11.27 o 
  -2  -6   8       41.96       49.44      4.17 o 
  -1  -6   8     2850.30     2928.51     56.33 o 
   0  -6   8        1.18        4.17      2.50 o 
   1  -6   8     1863.11     1916.52     27.62 o 
   2  -6   8      444.37      464.34      9.60 o 
   3  -6   8      493.90      478.00      9.26 o 
   4  -6   8      581.01      553.28     15.44 o 
   5  -6   8      709.57      649.67     17.94 o 
   6  -6   8      703.22      654.67     18.57 o 
   7  -6   8       16.70       12.10      4.17 o 
   8  -6   8      307.45      329.84     13.56 o 
  -5  -5   8      294.98      299.59     11.27 o 
  -4  -5   8      131.23      132.69      6.88 o 
  -3  -5   8      973.66      974.71     22.95 o 
  -2  -5   8      120.65      131.23      6.05 o 
  -1  -5   8     1319.05     1310.18     27.75 o 
   0  -5   8      756.39      734.58     17.32 o 
   1  -5   8      953.50      930.24     15.03 o 
   2  -5   8      728.04      692.08     12.02 o 
   3  -5   8      294.78      285.73      9.60 o 
   4  -5   8      325.59      304.47     12.31 o 
   5  -5   8      436.45      436.02     18.36 o 
   6  -5   8     1107.71     1107.19     26.70 o 
   7  -5   8        0.46       14.19      4.38 o 
  -6  -4   8       47.27       47.98      5.01 o 
  -5  -4   8      124.28      126.22      6.88 o 
  -4  -4   8      144.46      146.87      6.88 o 
  -3  -4   8     1200.51     1187.72     26.29 o 
  -2  -4   8        3.81        8.97      2.71 o 
  -1  -4   8      439.30      456.27     12.31 o 
   0  -4   8      572.18      543.27     13.77 o 
   1  -4   8      137.02      124.39      5.63 o 
   2  -4   8      524.76      513.30      9.51 o 
   3  -4   8      163.52      169.84      4.87 o 
   4  -4   8      480.08      495.66     12.41 o 
   5  -4   8       14.36       16.64      3.96 o 
   6  -4   8      405.42      408.91     12.10 o 
  -7  -3   8       72.22       75.73      6.05 o 
  -6  -3   8      161.69      156.26      7.93 o 
  -5  -3   8        2.15        3.34      2.50 o 
  -4  -3   8      289.68      259.32      9.18 o 
  -3  -3   8        3.79        3.55      2.09 o 
  -2  -3   8      531.74      510.09     13.56 o 
  -1  -3   8      311.51      327.34      9.81 o 
   0  -3   8      257.36      253.69      8.55 o 
   1  -3   8      109.47      128.29      4.04 o 
   2  -3   8      999.70      953.46     15.04 o 
   3  -3   8       43.74       50.49      2.95 o 
   4  -3   8      346.84      355.29      7.67 o 
   5  -3   8      161.25      162.73      7.09 o 
   6  -3   8      108.97      119.96      6.47 o 
   7  -3   8      214.45      228.86      9.18 o 
  -7  -2   8       13.66       14.81      3.55 o 
  -6  -2   8      568.16      549.73     15.86 o 
  -5  -2   8        1.91       -0.21      2.09 o 
  -3  -2   8      670.43      692.02     17.11 o 
  -2  -2   8      582.15      596.47     15.02 o 
  -1  -2   8      205.81      194.02      7.30 o 
   1  -2   8     1235.72     1192.70     17.90 o 
   2  -2   8      236.25      217.20      5.35 o 
   3  -2   8      577.89      575.81     15.23 o 
   4  -2   8       88.45       95.97      5.42 o 
   5  -2   8       36.86       45.27      4.17 o 
   6  -2   8        0.39        0.63      2.50 o 
   7  -2   8      264.82      272.88     10.43 o 
  -8  -1   8      518.27      522.40     16.27 o 
  -7  -1   8       95.85       97.64      6.47 o 
  -6  -1   8      700.57      691.18     17.94 o 
  -5  -1   8      336.46      309.81     10.22 o 
  -4  -1   8      951.17      911.08     21.28 o 
  -3  -1   8     2405.48     2397.55     47.15 o 
  -2  -1   8      437.90      438.74     12.31 o 
  -1  -1   8     1123.05     1099.88     24.62 o 
   0  -1   8     2123.10     2214.58     44.23 o 
   1  -1   8     1525.04     1561.37     32.96 o 
   2  -1   8      279.34      286.03      9.81 o 
   3  -1   8      271.89      262.04      9.39 o 
   4  -1   8        0.24        1.25      2.50 o 
   5  -1   8     1465.14     1485.01     32.75 o 
   6  -1   8       40.65       49.24      4.80 o 
  -8   0   8      346.70      339.55      8.97 o 
  -7   0   8      208.61      209.33      6.27 o 
  -6   0   8      471.52      470.12      9.88 o 
  -5   0   8      527.08      530.12     14.60 o 
  -4   0   8      917.50      934.23     21.70 o 
  -3   0   8     3181.25     3145.90     60.29 o 
  -2   0   8       29.10       30.25      3.96 o 
  -1   0   8     4396.09     4372.62     82.20 o 
   0   0   8        0.98        0.42      2.29 o 
   1   0   8     1252.41     1267.62     27.96 o 
   2   0   8      421.49      403.07     12.31 o 
   3   0   8      910.16      925.26     22.32 o 
   4   0   8      839.55      802.38     20.45 o 
   5   0   8      790.70      809.47     21.28 o 
  -8   1   8       79.34       98.02      9.08 o 
  -7   1   8      296.33      300.31      7.74 o 
  -6   1   8       17.69       22.95      2.71 o 
  -5   1   8     1207.66     1174.64     18.44 o 
  -4   1   8      184.99      197.99      7.93 o 
  -3   1   8     2590.11     2514.71     37.03 o 
  -2   1   8       19.31       24.16      2.58 o 
  -1   1   8      781.88      743.32     13.06 o 
   0   1   8      748.87      725.40     18.36 o 
   1   1   8     1527.05     1564.50     33.59 o 
   2   1   8      724.47      702.03     18.36 o 
   3   1   8     1689.14     1580.56     34.63 o 
   4   1   8      508.04      513.43     15.65 o 
   5   1   8      105.21      104.52      6.88 o 
  -8   2   8      133.69      148.19      5.63 o 
  -7   2   8      408.21      427.90      9.44 o 
  -6   2   8       39.23       48.75      6.36 o 
  -5   2   8      887.53      879.50     12.00 o 
  -4   2   8       42.47       53.49      3.32 o 
  -3   2   8     3690.27     3569.89     90.13 o 
  -2   2   8        0.92        2.51      2.82 o 
  -1   2   8      470.06      464.70      9.66 o 
   0   2   8      539.54      520.39     10.47 o 
   1   2   8      207.85      225.53      8.97 o 
   2   2   8      435.03      400.15     12.93 o 
   3   2   8      809.22      795.71     21.07 o 
   4   2   8      474.58      489.65     15.86 o 
  -8   3   8      445.21      437.07     14.40 o 
  -7   3   8      107.86      119.96      6.68 o 
  -6   3   8       60.51       66.50      2.96 o 
  -5   3   8      424.97      432.97     12.20 o 
  -4   3   8      230.30      221.20      6.42 o 
  -3   3   8       13.52       17.04      2.58 o 
  -2   3   8     1293.68     1281.62     25.77 o 
  -1   3   8      213.30      210.47      8.97 o 
   0   3   8      777.36      746.34     13.79 o 
   1   3   8      150.33      148.84      5.38 o 
   2   3   8      308.03      322.31      8.33 o 
   3   3   8       14.63       21.28      4.38 o 
  -8   4   8      221.62      235.33      9.81 o 
  -6   4   8      394.73      392.01     12.93 o 
  -5   4   8       28.81       33.71      3.39 o 
  -4   4   8      268.69      285.19     11.06 o 
  -3   4   8     1250.13     1257.11     58.73 o 
  -2   4   8      182.81      183.01      6.15 o 
  -1   4   8      167.72      163.06      5.67 o 
   0   4   8      833.96      789.02     29.21 o 
   1   4   8      292.67      300.78      8.19 o 
   2   4   8       41.07       51.57      3.84 o 
  -6   5   8      888.57      900.23     23.16 o 
  -5   5   8      635.89      625.26     17.94 o 
  -4   5   8      785.02      747.30     20.24 o 
  -3   5   8      120.02      133.67      5.30 o 
  -2   5   8      788.91      766.90     22.64 o 
  -1   5   8      441.56      441.09     16.69 o 
   0   5   8      237.43      245.37      7.44 o 
  -7   6   8      180.56      193.19      9.81 o 
  -6   6   8      296.57      309.19     12.31 o 
  -5   6   8      996.86      982.22     25.45 o 
  -4   6   8      651.05      620.67     18.78 o 
  -3   6   8     1175.09     1154.75     28.79 o 
  -2   6   8      196.82      192.98      9.81 o 
   1 -10   9       46.24       61.13      6.26 o 
   2 -10   9      411.19      415.59     15.02 o 
   3 -10   9        0.07       -2.92      3.13 o 
   4 -10   9      186.39      186.30      9.60 o 
   5 -10   9        1.42       -1.25      2.71 o 
   0  -9   9      148.83      155.64      8.97 o 
   1  -9   9      300.92      295.42     12.10 o 
   2  -9   9      497.27      465.45     15.44 o 
   3  -9   9        0.60        4.80      3.13 o 
   4  -9   9      370.63      360.30     13.14 o 
   5  -9   9       70.46       82.83      6.68 o 
   6  -9   9       35.26       43.39      5.84 o 
  -2  -8   9       92.38      111.82      6.88 o 
  -1  -8   9      141.61      145.20      7.09 o 
   0  -8   9      123.38      128.72      6.47 o 
   1  -8   9      171.46      168.57      8.55 o 
   2  -8   9       58.93       56.96      5.22 o 
   3  -8   9       90.64       84.49      6.05 o 
   4  -8   9      189.98      187.14      8.76 o 
   5  -8   9      219.74      217.18     10.01 o 
   6  -8   9       21.46       28.37      5.01 o 
   7  -8   9      187.74      174.62      9.81 o 
  -3  -7   9      296.48      315.65     11.68 o 
  -2  -7   9        1.49        3.13      2.50 o 
  -1  -7   9     1009.39     1045.22     24.20 o 
   0  -7   9       52.42       54.87      4.59 o 
   1  -7   9       83.21       86.69      3.83 o 
   2  -7   9       21.13       21.91      3.34 o 
   3  -7   9       67.30       71.77      5.22 o 
   4  -7   9       82.46       74.48      5.63 o 
   5  -7   9      190.24      187.76      8.97 o 
   6  -7   9       69.52       64.05      5.84 o 
   7  -7   9      153.87      140.41      8.55 o 
  -4  -6   9        5.37       12.93      3.55 o 
  -3  -6   9     1014.92      969.08     23.57 o 
  -2  -6   9      211.04      211.13      8.35 o 
  -1  -6   9      606.49      644.03     16.69 o 
   0  -6   9      241.04      254.11      8.76 o 
   1  -6   9      225.96      221.35      8.14 o 
   2  -6   9      149.33      152.53      5.11 o 
   3  -6   9      608.69      608.66     11.35 o 
   4  -6   9     1257.31     1188.97     27.54 o 
   5  -6   9      313.56      280.81     10.85 o 
   6  -6   9      438.68      426.02     14.40 o 
   7  -6   9        4.35        6.68      3.96 o 
  -5  -5   9      686.87      669.07     18.99 o 
  -4  -5   9       60.44       53.41      4.59 o 
  -3  -5   9     1171.59     1183.54     26.91 o 
  -2  -5   9      309.47      307.93     10.22 o 
  -1  -5   9      237.45      255.78      8.97 o 
   0  -5   9      910.75      904.82     20.86 o 
   2  -5   9     1590.46     1535.92     23.01 o 
   3  -5   9      123.84      124.88      7.09 o 
   4  -5   9     2150.78     2150.84     30.82 o 
   5  -5   9       15.44       18.84      5.22 o 
  -6  -4   9       47.24       40.47      4.80 o 
  -5  -4   9      767.37      741.67     19.82 o 
  -4  -4   9      275.96      268.71     10.01 o 
  -3  -4   9      574.65      559.96     15.44 o 
  -2  -4   9       37.36       41.31      3.96 o 
  -1  -4   9     1344.43     1338.14     28.79 o 
   0  -4   9     1772.65     1623.96     33.80 o 
   1  -4   9      171.70      178.55      6.36 o 
   2  -4   9     1542.83     1534.31     22.86 o 
   3  -4   9     1188.98     1175.87     29.00 o 
   4  -4   9     1087.59     1096.58     17.62 o 
   5  -4   9       12.88       18.78      3.55 o 
   6  -4   9      350.83      347.78     11.47 o 
  -6  -3   9      109.13       96.59      6.68 o 
  -5  -3   9      119.22      134.15      7.09 o 
  -4  -3   9      201.39      204.66      8.35 o 
  -3  -3   9      177.75      184.01      7.72 o 
  -2  -3   9      779.66      807.39     19.61 o 
  -1  -3   9       12.89       30.88      3.76 o 
   0  -3   9     1201.62     1163.10     25.87 o 
   1  -3   9      100.29      104.60      3.86 o 
   2  -3   9     2230.60     2255.57     31.64 o 
   3  -3   9       50.83       48.61      4.38 o 
   4  -3   9     1378.67     1328.54     29.21 o 
   5  -3   9       68.03       59.25      4.80 o 
   6  -3   9      431.74      461.07     14.19 o 
  -7  -2   9       10.52       18.57      3.76 o 
  -6  -2   9       32.87       30.88      3.96 o 
  -5  -2   9        0.92        4.17      2.71 o 
  -4  -2   9       20.65       29.63      3.96 o 
  -3  -2   9      239.65      218.02      8.35 o 
  -2  -2   9       39.45       55.08      4.17 o 
  -1  -2   9        9.84       11.68      2.71 o 
   0  -2   9      937.96      899.18     21.49 o 
   1  -2   9        2.63        5.01      1.54 o 
   2  -2   9       19.88       17.52      3.34 o 
   3  -2   9      676.59      690.97     17.94 o 
   4  -2   9        8.35       12.52      3.13 o 
   5  -2   9      465.94      470.46     14.40 o 
   6  -2   9      214.80      220.52      9.60 o 
  -7  -1   9       19.00       19.19      4.17 o 
  -6  -1   9      410.96      380.12     12.52 o 
  -5  -1   9      296.89      283.94     10.22 o 
  -4  -1   9        0.70        2.92      2.29 o 
  -3  -1   9      717.89      666.98     17.11 o 
  -2  -1   9      179.61      182.76      7.72 o 
  -1  -1   9     1172.32     1155.38     26.29 o 
   0  -1   9      788.58      763.99     19.19 o 
   1  -1   9       75.73       76.15      5.22 o 
   2  -1   9       87.15       91.80      5.63 o 
   3  -1   9       79.90       81.78      5.42 o 
   4  -1   9        8.26        8.14      3.13 o 
   5  -1   9      364.45      370.11     12.73 o 
  -7   0   9      251.79      214.89      9.18 o 
  -6   0   9       68.67       78.44      5.63 o 
  -5   0   9      961.46      918.59     22.32 o 
  -4   0   9      132.36      123.72      6.47 o 
  -3   0   9     1095.58     1056.07     24.62 o 
  -2   0   9       23.10       26.91      3.96 o 
   1   0   9      945.49      983.47     23.57 o 
   2   0   9       46.84       44.44      4.17 o 
   3   0   9     1262.47     1201.07     27.96 o 
   4   0   9      437.18      463.57     14.60 o 
   5   0   9       77.20       96.59      6.88 o 
  -8   1   9       50.67       56.67      3.98 o 
  -7   1   9      135.49      144.83      7.20 o 
  -6   1   9        1.04        9.60      3.13 o 
  -5   1   9     1738.72     1585.15     34.21 o 
  -4   1   9       75.95       75.94      5.42 o 
  -3   1   9     1520.60     1483.55     32.75 o 
  -2   1   9       82.69       81.36      5.63 o 
  -1   1   9      114.63      121.42      6.68 o 
   0   1   9      304.46      271.84     10.22 o 
   1   1   9      518.40      510.09     15.02 o 
   2   1   9      920.79      898.98     22.74 o 
   3   1   9      488.47      461.07     14.81 o 
  -8   2   9      109.33      120.81      5.16 o 
  -7   2   9      525.79      521.27     14.92 o 
  -6   2   9       25.36       29.98      2.70 o 
  -5   2   9      475.92      477.10     10.10 o 
  -4   2   9       34.72       37.26      3.09 o 
  -3   2   9      666.13      654.16     12.46 o 
  -2   2   9     1080.79     1031.82     29.31 o 
  -1   2   9      980.51      979.67     16.82 o 
   0   2   9      541.22      542.16     11.21 o 
   1   2   9      732.26      721.43     19.61 o 
   2   2   9     1484.97     1512.97     34.42 o 
   3   2   9       70.43       73.85      6.26 o 
  -8   3   9       90.44       78.86      6.05 o 
  -6   3   9       30.20       28.05      3.34 o 
  -5   3   9      453.07      447.56     14.81 o 
  -4   3   9       43.43       46.02      3.55 o 
  -3   3   9      338.86      339.10      8.48 o 
  -2   3   9      391.52      367.89      9.18 o 
  -1   3   9      492.08      506.95     10.84 o 
   0   3   9      676.46      689.83     13.42 o 
   1   3   9      182.62      185.06      6.27 o 
   2   3   9      801.03      821.16     22.32 o 
  -6   4   9      149.61      139.36      7.93 o 
  -5   4   9        0.37       -3.96      2.71 o 
  -4   4   9       94.57       98.01      4.87 o 
  -3   4   9      243.76      254.44      9.18 o 
  -2   4   9      485.54      489.31     10.84 o 
  -1   4   9        0.00        0.65      3.55 o 
   0   4   9      391.15      411.26      9.96 o 
   1   4   9        8.74       15.13      2.95 o 
  -6   5   9      120.81      121.84      7.93 o 
  -5   5   9       70.04       65.93      6.26 o 
  -4   5   9        8.64        6.05      3.76 o 
  -3   5   9        0.40        4.37      3.86 o 
  -2   5   9      111.77      115.21      5.30 o 
  -1   5   9      234.50      229.52      7.30 o 
   2 -10  10      697.62      723.94     21.70 o 
   3 -10  10        6.25        4.38      3.76 o 
   4 -10  10      149.06      138.11      8.35 o 
   0  -9  10      396.97      416.42     15.44 o 
   1  -9  10       26.53       27.33      4.80 o 
   2  -9  10      339.00      343.82     13.14 o 
   3  -9  10       60.65       59.88      5.84 o 
   4  -9  10      541.91      503.84     16.48 o 
   5  -9  10      446.34      433.11     15.44 o 
  -2  -8  10      175.23      208.21      9.39 o 
  -1  -8  10       45.08       54.03      4.80 o 
   0  -8  10      242.85      253.12      7.25 o 
   1  -8  10        8.78       16.06      3.96 o 
   2  -8  10      425.41      427.69     14.40 o 
   3  -8  10      249.46      227.82      9.81 o 
   4  -8  10       13.46       11.06      3.55 o 
   5  -8  10       80.98       91.59      6.68 o 
   6  -8  10       18.90       17.94      4.59 o 
  -3  -7  10        0.24       -4.17      2.92 o 
  -2  -7  10      130.89      144.58      7.51 o 
  -1  -7  10       36.79       41.73      4.80 o 
   0  -7  10      363.28      359.26     11.47 o 
   1  -7  10      154.27      152.57      5.22 o 
   2  -7  10      149.46      156.68      7.93 o 
   3  -7  10      297.63      278.52     10.64 o 
   4  -7  10        2.04        0.42      2.71 o 
   5  -7  10      334.64      337.77     12.52 o 
   6  -7  10      211.37      198.82      9.81 o 
  -4  -6  10       56.67       55.70      5.22 o 
  -3  -6  10      308.51      309.39     11.27 o 
  -2  -6  10        1.56        1.46      2.50 o 
  -1  -6  10      117.47      124.13      6.68 o 
   0  -6  10       53.59       55.49      4.59 o 
   1  -6  10      161.45      161.87      6.05 o 
   2  -6  10        0.41        1.56      1.77 o 
   3  -6  10       66.25       65.61      3.53 o 
   4  -6  10      147.11      136.86      7.30 o 
   5  -6  10      186.90      185.05      8.97 o 
   6  -6  10       83.03       87.41      6.68 o 
  -5  -5  10      163.14      178.59      8.76 o 
  -4  -5  10       75.99       70.10      5.42 o 
  -3  -5  10      110.00      117.46      6.68 o 
  -2  -5  10       77.79       87.00      5.63 o 
  -1  -5  10       33.70       40.27      4.17 o 
   0  -5  10      316.09      305.01     10.22 o 
   1  -5  10      233.25      243.57      6.49 o 
   2  -5  10     1053.50     1040.74     25.56 o 
   3  -5  10       23.48       31.69      2.87 o 
   4  -5  10       21.92       20.50      2.51 o 
   5  -5  10       61.47       70.52      5.22 o 
  -5  -4  10      240.80      231.58     10.01 o 
  -4  -4  10       96.83      102.02      6.47 o 
  -3  -4  10      567.03      594.59     16.69 o 
  -2  -4  10       44.19       71.14      5.22 o 
  -1  -4  10      306.39      321.91     10.64 o 
   0  -4  10      715.42      675.54     17.52 o 
   1  -4  10        1.68       17.11      3.34 o 
   2  -4  10     1222.24     1245.79     19.54 o 
   3  -4  10       29.55       30.95      3.96 o 
   4  -4  10      690.27      695.15     18.15 o 
   5  -4  10        6.33       10.43      3.34 o 
   6  -4  10      237.53      250.56      9.81 o 
  -6  -3  10      337.83      332.34     12.31 o 
  -5  -3  10      207.18      213.43      9.18 o 
  -3  -3  10     1057.40     1051.69     24.83 o 
  -2  -3  10     3099.67     2875.31     56.54 o 
  -1  -3  10      161.86      149.59      7.09 o 
   0  -3  10     1276.00     1283.27     29.00 o 
   1  -3  10      229.94      231.85      6.09 o 
   2  -3  10      709.57      709.54     18.57 o 
   3  -3  10      325.27      346.11     11.47 o 
   4  -3  10      857.60      884.79     21.91 o 
   5  -3  10       53.10       55.70      5.01 o 
  -6  -2  10       72.01       86.58      6.26 o 
  -5  -2  10      353.18      368.44     12.52 o 
  -4  -2  10      102.41      111.82      6.47 o 
  -3  -2  10       66.36       85.33      5.42 o 
  -2  -2  10      576.13      560.17     15.65 o 
  -1  -2  10       26.38       29.21      3.96 o 
   0  -2  10     1391.92     1316.23     29.63 o 
   1  -2  10        7.86       19.61      3.55 o 
   2  -2  10      805.08      809.68     20.65 o 
   3  -2  10      175.47      156.26      7.72 o 
   4  -2  10      482.37      447.71     13.98 o 
   5  -2  10      479.51      448.76     14.40 o 
  -7  -1  10      119.90      122.88      7.51 o 
  -6  -1  10      265.10      265.17     10.64 o 
  -5  -1  10        5.90        8.97      2.92 o 
  -4  -1  10      578.06      547.65     15.86 o 
  -3  -1  10       85.87       77.82      5.63 o 
  -2  -1  10      312.18      325.25     11.47 o 
  -1  -1  10        9.01       11.06      3.34 o 
   0  -1  10      359.92      349.87     11.89 o 
   1  -1  10      736.48      688.05     18.36 o 
   2  -1  10      469.46      484.22     14.81 o 
   3  -1  10       83.13       81.99      5.84 o 
   4  -1  10      265.24      264.54     10.64 o 
  -7   0  10       32.99       29.42      4.59 o 
  -6   0  10       45.89       54.45      5.42 o 
  -5   0  10      197.13      187.35      8.76 o 
  -4   0  10       97.39       96.18      6.05 o 
  -3   0  10       72.68       74.27      5.63 o 
  -2   0  10      180.46      171.91      8.35 o 
  -1   0  10      206.30      200.07      8.97 o 
   0   0  10      312.29      277.89     10.64 o 
   2   0  10        0.17        1.25      2.71 o 
   3   0  10      104.36      102.85      6.68 o 
   4   0  10       16.62       17.11      4.17 o 
  -7   1  10      348.65      345.28     12.73 o 
  -6   1  10       86.10       76.15      5.84 o 
  -5   1  10      213.27      231.79      9.81 o 
  -4   1  10        1.88       15.86      4.17 o 
  -3   1  10      525.69      517.81     15.86 o 
  -2   1  10       28.88       34.63      4.59 o 
   0   1  10        5.66        8.14      3.34 o 
   1   1  10      240.72      241.38     10.01 o 
   2   1  10       58.90       57.58      5.42 o 
   3   1  10       41.48       46.52      5.22 o 
  -7   2  10      331.77      328.80     12.52 o 
  -6   2  10        1.51       -5.22      2.71 o 
  -5   2  10      431.14      448.13     14.60 o 
  -4   2  10       80.04       73.23      6.05 o 
  -3   2  10     1233.87     1237.79     29.42 o 
  -2   2  10      513.77      514.27     15.86 o 
  -1   2  10      537.62      553.07     16.69 o 
   0   2  10      282.45      294.79     11.47 o 
   1   2  10      152.52      146.04      8.14 o 
   2   2  10      734.07      722.69     20.65 o 
  -6   3  10       66.13       72.51      4.40 o 
  -5   3  10      741.18      735.03     14.31 o 
  -4   3  10      491.52      477.24     10.84 o 
  -3   3  10      406.87      431.17     20.03 o 
  -2   3  10      466.02      484.80     10.92 o 
  -1   3  10      380.28      400.02      9.81 o 
   0   3  10      757.06      764.12     14.90 o 
   1   3  10        1.45        2.09      3.13 o 
  -6   4  10      188.67      187.76      9.60 o 
  -5   4  10      678.09      669.69     19.40 o 
  -4   4  10      321.56      330.33      9.07 o 
  -3   4  10      870.83      891.18     39.74 o 
  -2   4  10      951.68      936.83     22.32 o 
  -1   4  10       22.22       22.93      4.49 o 
   1  -9  11       71.19       79.28      6.88 o 
   2  -9  11      299.95      300.63     12.52 o 
   3  -9  11       59.87       59.25      5.84 o 
   4  -9  11      405.87      405.57     14.81 o 
  -1  -8  11       37.72       39.01      5.01 o 
   0  -8  11      246.07      286.24     12.31 o 
   1  -8  11      104.19      106.19      7.30 o 
   2  -8  11       50.22       63.42      5.63 o 
   3  -8  11      379.19      360.51     13.14 o 
   4  -8  11       21.26       35.47      5.01 o 
   5  -8  11      304.97      314.40     12.73 o 
  -2  -7  11      221.29      258.91     10.64 o 
  -1  -7  11       97.52       93.88      6.26 o 
   0  -7  11      668.54      670.85     13.32 o 
   1  -7  11      553.50      564.08     15.44 o 
   2  -7  11      109.31      120.80      7.30 o 
   3  -7  11      258.99      248.48     10.22 o 
   4  -7  11       97.95       85.75      6.47 o 
   5  -7  11      526.01      523.86     16.69 o 
  -3  -6  11      196.46      208.00      9.60 o 
  -2  -6  11       80.56       92.42      6.26 o 
  -1  -6  11      219.91      219.68      9.18 o 
   0  -6  11        2.16        4.17      2.71 o 
   1  -6  11      811.21      785.13     14.53 o 
   2  -6  11       34.33       36.51      3.10 o 
   3  -6  11      336.09      352.14      8.48 o 
   4  -6  11      255.93      241.80     10.01 o 
  -4  -5  11        0.79       -2.50      2.71 o 
  -3  -5  11      157.16      168.57      8.35 o 
  -2  -5  11       15.87       21.28      3.76 o 
  -1  -5  11      284.75      296.04     10.64 o 
   0  -5  11       36.44       37.14      4.17 o 
   1  -5  11      134.08      132.11      6.36 o 
   2  -5  11        6.26       11.20      3.76 o 
   3  -5  11      293.20      323.99     11.89 o 
   4  -5  11       26.26       31.71      4.17 o 
   5  -5  11       95.05      100.56      6.26 o 
  -5  -4  11      118.30      131.64      7.93 o 
  -4  -4  11       45.89       38.60      4.80 o 
  -3  -4  11       86.27       97.64      6.26 o 
  -2  -4  11      624.10      577.69     16.48 o 
  -1  -4  11       49.12       47.15      4.80 o 
   0  -4  11       39.96       52.57      5.01 o 
   1  -4  11        1.15        2.40      1.70 o 
   2  -4  11       12.33       16.27      3.55 o 
   3  -4  11        5.52        4.59      2.92 o 
   4  -4  11      963.98      978.46     23.99 o 
   5  -4  11        2.54        2.92      2.92 o 
  -5  -3  11      146.23      154.80      8.35 o 
  -4  -3  11      533.70      550.57     16.48 o 
  -3  -3  11       55.15       60.08      5.22 o 
  -1  -3  11        5.65        3.76      2.71 o 
   0  -3  11      523.98      504.05     10.36 o 
   1  -3  11       38.49       35.47      4.38 o 
   2  -3  11      525.79      503.00     15.23 o 
   3  -3  11      246.12      275.60     10.64 o 
   4  -3  11      170.58      168.78      8.35 o 
   5  -3  11       38.25       45.06      5.01 o 
  -6  -2  11      205.14      182.55      9.39 o 
  -5  -2  11       35.03       42.56      4.80 o 
  -4  -2  11     1024.38      964.69     24.20 o 
  -3  -2  11       23.64       16.06      3.76 o 
  -2  -2  11      587.12      560.37     16.48 o 
  -1  -2  11       21.50       27.75      4.59 o 
   1  -2  11      542.89      539.30     16.06 o 
   2  -2  11      772.97      758.36     20.24 o 
   3  -2  11       50.13       57.16      5.22 o 
   4  -2  11      860.34      831.80     22.11 o 
  -6  -1  11      492.05      498.83     16.06 o 
  -5  -1  11       35.46       53.41      5.42 o 
  -4  -1  11      798.80      754.81     20.24 o 
  -3  -1  11        2.18        5.63      3.13 o 
  -2  -1  11      901.91      870.39     22.53 o 
  -1  -1  11      499.16      468.16     14.81 o 
   0  -1  11      381.23      380.54     13.14 o 
   1  -1  11      438.00      428.94     13.98 o 
   2  -1  11      589.86      630.89     18.15 o 
   3  -1  11      459.80      446.67     14.81 o 
  -6   0  11      226.86      225.74     10.22 o 
  -5   0  11       35.72       35.05      5.01 o 
  -4   0  11        8.83       16.48      3.96 o 
  -3   0  11       21.03       17.52      4.17 o 
  -2   0  11      327.46      287.70     11.27 o 
  -1   0  11      502.07      500.08     15.65 o 
   0   0  11      152.84      157.10      8.35 o 
   1   0  11      559.90      571.64     17.11 o 
   2   0  11      273.80      268.92     11.06 o 
   3   0  11      532.27      533.25     16.90 o 
  -6   1  11       58.42       58.62      6.26 o 
  -5   1  11       29.48       27.33      5.01 o 
  -4   1  11       55.30       57.37      6.05 o 
  -3   1  11      154.17      162.52      8.55 o 
  -2   1  11       89.26       86.58      6.47 o 
  -1   1  11      386.99      403.07     13.98 o 
   0   1  11       18.07       26.08      4.38 o 
   1   1  11       51.72       48.61      5.22 o 
   2   1  11       30.60       35.05      5.01 o 
  -6   2  11        0.04        3.34      3.96 o 
  -5   2  11      354.51      363.85     13.77 o 
  -4   2  11       75.82       74.90      6.47 o 
  -3   2  11      280.70      289.37     11.68 o 
  -2   2  11      171.81      171.28      8.97 o 
  -1   2  11      328.12      343.19     12.93 o 
   0   2  11        8.00        8.97      3.76 o 
  -5   3  11      166.95      165.44      9.39 o 
  -4   3  11      595.95      612.40     13.13 o 
  -3   3  11       18.29       17.13      3.09 o 
  -2   3  11      172.64      181.09      9.60 o 
  -1   3  11        7.08        9.81      3.96 o 
   0  -8  12       58.48       66.76      6.26 o 
   1  -8  12       71.04       80.32      6.47 o 
   2  -8  12       24.49       39.22      5.22 o 
   3  -8  12      102.84      103.69      7.30 o 
  -1  -7  12       98.79      103.48      6.68 o 
   0  -7  12       29.98       39.23      3.39 o 
   1  -7  12      284.67      309.53      8.39 o 
   2  -7  12      344.07      327.13     12.31 o 
   3  -7  12      361.37      354.88     12.93 o 
   4  -7  12       30.37       29.63      4.80 o 
  -2  -6  12       24.40       30.04      4.59 o 
  -1  -6  12      152.21      169.20      8.35 o 
   0  -6  12       19.19       27.67      3.02 o 
   1  -6  12      539.66      557.10     11.80 o 
   2  -6  12        0.58       -0.21      2.09 o 
   3  -6  12      430.51      432.83      9.88 o 
  -3  -5  12       20.68       21.91      4.38 o 
  -2  -5  12      225.91      226.57      9.81 o 
  -1  -5  12      614.18      572.27     16.90 o 
   0  -5  12      201.39      218.04      6.78 o 
   1  -5  12      376.34      401.49      9.43 o 
   2  -5  12       41.84       35.26      4.80 o 
   3  -5  12      350.83      374.28     12.93 o 
   4  -5  12       72.41       80.74      6.05 o 
  -4  -4  12        1.19       -0.83      3.34 o 
  -3  -4  12      263.47      272.05     11.06 o 
  -2  -4  12       71.81       60.08      5.42 o 
  -1  -4  12       81.98       92.84      6.47 o 
   0  -4  12       28.25       37.18      3.16 o 
   1  -4  12      559.63      568.09     16.90 o 
   2  -4  12      103.37      105.36      6.88 o 
   3  -4  12      196.61      208.63      9.39 o 
   4  -4  12      124.27      137.69      7.72 o 
  -4  -3  12       26.79       23.99      4.59 o 
  -3  -3  12        0.27       -2.50      2.71 o 
  -2  -3  12       17.48       18.99      3.96 o 
  -1  -3  12        9.23       19.61      4.17 o 
   0  -3  12        5.94        5.84      3.34 o 
   1  -3  12       28.83       34.42      5.01 o 
   2  -3  12      171.57      158.14      8.35 o 
   3  -3  12      172.49      172.12      8.55 o 
  -5  -2  12        5.24        7.93      4.17 o 
  -4  -2  12      109.04       97.22      6.88 o 
  -3  -2  12       14.18       23.57      4.38 o 
  -2  -2  12      296.90      298.75     11.89 o 
  -1  -2  12        0.22        1.46      3.13 o 
   0  -2  12      200.59      200.28      9.39 o 
   1  -2  12        2.69        4.17      3.55 o 
   2  -2  12      129.99      132.48      7.72 o 
   3  -2  12        8.80       12.93      3.76 o 
  -5  -1  12        1.21        1.88      3.55 o 
  -4  -1  12      547.53      557.24     17.32 o 
  -3  -1  12        5.74        3.13      3.34 o 
  -1  -1  12      288.44      296.25     11.89 o 
   0  -1  12      120.26      128.31      7.93 o 
   1  -1  12      359.48      379.70     13.56 o 
   2  -1  12      436.67      448.97     15.23 o 
  -5   0  12       56.19       68.01      6.47 o 
  -4   0  12      473.41      475.05     16.06 o 
  -3   0  12       40.63       37.14      5.42 o 
  -2   0  12      270.40      263.91     11.27 o 
  -1   0  12      101.36      106.19      7.30 o 
   0   0  12      292.72      320.66     12.52 o 
   1   0  12      300.21      302.51     12.10 o 
  -5   1  12        1.48        2.71      4.17 o 
  -4   1  12      413.02      438.54     15.65 o 
  -3   1  12      113.95      116.00      7.72 o 
  -2   1  12      156.78      179.21      9.60 o 
  -1   1  12      442.48      455.43     15.44 o 
   0   1  12      286.09      310.02     12.52 o 
  -4   2  12       27.12       28.16      5.22 o 
  -3   2  12      127.57      137.07      8.76 o 
  -2   2  12      188.25      198.40     10.22 o 
   1  -7  13       67.65       82.85      4.72 o 
  -1  -6  13      165.70      162.52      8.76 o 
   0  -6  13       17.34       23.77      4.38 o 
   1  -6  13      412.08      413.80     10.10 o 
   2  -6  13      121.78      121.21      7.51 o 
  -2  -5  13      226.99      219.68     10.22 o 
  -1  -5  13      445.41      456.69     15.44 o 
   0  -5  13       15.88       15.02      2.70 o 
   1  -5  13      367.44      383.46     13.77 o 
   2  -5  13       29.02       41.93      5.22 o 
  -3  -4  13      619.01      560.79     17.73 o 
  -2  -4  13       65.33       57.58      5.84 o 
  -1  -4  13      657.27      665.31     19.82 o 
   0  -4  13      105.14      116.21      7.72 o 
   1  -4  13      671.15      681.17     19.82 o 
   2  -4  13       84.47       92.63      6.88 o 
  -3  -3  13       33.92       42.77      5.42 o 
  -2  -3  13        4.49        2.09      3.76 o 
  -1  -3  13      398.23      406.62     14.60 o 
   0  -3  13      124.42      122.26      7.93 o 
   1  -3  13      153.43      171.07      9.18 o 
   2  -3  13      132.66      132.90      8.14 o 
  -3  -2  13       50.17       50.91      5.63 o 
  -2  -2  13       46.35       49.65      5.84 o 
  -1  -2  13       79.58       79.07      6.68 o 
   0  -2  13       56.05       58.42      6.05 o 
   1  -2  13       15.47       19.82      4.59 o 
  -3  -1  13        3.88       -0.83      3.13 o 
  -2  -1  13      107.76       91.17      7.09 o 
  -1  -1  13       83.61       87.41      7.09 o 
   0  -1  13      160.73      166.69      9.18 o 
  -2   0  13      164.36      182.55      9.81 o 
                                                 
